# Supplementary material for: A structural heart-brain axis mediates the association between cardiovascular risk and cognitive function
Source: Imaging Neurosci (Camb). 2024 Jan 25;2:imag-2-00063. doi: 10.1162/imag_a_00063 (PMC12224448; doi:10.1162/imag_a_00063)
Supplement: Supplementary Material [file imag_a_00063-supp.xlsx]

## Sheet: supplementary_table01
Feature	Units	all.features (N = 11,934)
Age	Age (SD)	54.15 (7.39)
Sex	Females (%)	6,505 (54.51\%)
Ethnicity	White British (%)	11,031 (92.43\%)
Hypertension	Count (%)	1,278 (10.71\%)
Diabetes	Count (%)	297 (2.49\%)
Hypercholesterolemia	Count (%)	2,317 (19.42\%)
Pack Years	pack years (SD)	4.39 (10.57)
Pulse Pressure	mmHg (SD)	53.05 (12.00)
BMI	m/kg^2 (SD)	26.39 (4.10)
WHR	unitless (SD)	0.85 (0.09)
Verbal Numerical Reasoning	13 point scale (SD)	6.82 (2.07)
Log Reaction Time	log seconds (SD)	6.36 (0.17)
Log Visual Memory	log number of errors (SD)	1.32 (0.61)
Prospective Memory	Count successful (SD)	10,516 (88.12\%)
LV Ejection Fraction	unitless (SD)	59.47 (5.80)
Myocardial Intensity (ES)	unitless (SD)	62.92 (15.40)
Myocardial Entropy (ES)	unitless (SD)	1.41 (0.22)
Total brain volume	mm^3 (SD)	1,169,712.55 (111,103.95)
Grey matter volume	mm^3 (SD)	619,409.93 (55,116.91)

## Sheet: supplementary_table02
feature	measure
cardio_hypertension	0.315145
cardio_pack_years	0.188394
cardio_sbp	0.357712
cardio_dbp	0.386358
cardio_diabetes	0.223149
cardio_hyperchol	0.242148
cardio_bmi	0.610238
cardio_whr	0.743554
cfi	0.975397
tli	0.942594
rmsea	0.0543072
srmr	0.029402

## Sheet: supplementary_table03
feature	measure
cog_vnr	0.533717
cog_vismem	-0.31526
cog_rt	-0.287676
cog_prosmem	0.340798
cfi	0.990875
tli	0.972626
rmsea	0.021582
srmr	0.00931649

## Sheet: supplementary_table04
feature	PC1	PC2	PC3
heart_shape_Volume_LV_ED	0.0733207	0.0799647	-0.0732399
heart_shape_SurfaceArea_LV_ED	0.0756067	0.0722165	-0.0808171
heart_shape_SurfaceAreatoVolumeRatio_LV_ED	-0.0480092	-0.0737425	0.0414221
heart_shape_Sphericity_LV_ED	-0.0294142	0.00726439	0.041023
heart_shape_Max3Ddiameter_LV_ED	0.071345	0.0662117	-0.045676
heart_shape_Max2DdiameterSlice_LV_ED	0.0504148	0.0507383	-0.0744369
heart_shape_Max2DdiameterColumn_LV_ED	0.0749794	0.0690481	-0.0433042
heart_shape_Max2DdiameterRow_LV_ED	0.0712202	0.0673074	-0.0443436
heart_shape_MajorAxis_LV_ED	0.0766776	0.0626998	-0.0389934
heart_shape_MinorAxis_LV_ED	0.0558362	0.0678879	-0.0843967
heart_shape_LeastAxis_LV_ED	0.0614409	0.0681543	-0.0779362
heart_shape_Elongation_LV_ED	-0.0280815	-0.00370253	-0.0342967
heart_shape_Flatness_LV_ED	-0.024912	-0.00462947	-0.0288468
heart_shape_Volume_LV_ES	0.0680832	0.0762304	-0.0730654
heart_shape_SurfaceArea_LV_ES	0.0723985	0.0719208	-0.0797851
heart_shape_SurfaceAreatoVolumeRatio_LV_ES	-0.0459628	-0.0720353	0.0484208
heart_shape_Sphericity_LV_ES	-0.0333406	0.00386973	0.0374064
heart_shape_Max3Ddiameter_LV_ES	0.0707661	0.0644281	-0.0504064
heart_shape_Max2DdiameterSlice_LV_ES	0.0588587	0.0476619	-0.0667123
heart_shape_Max2DdiameterColumn_LV_ES	0.0709567	0.067993	-0.0473589
heart_shape_Max2DdiameterRow_LV_ES	0.0708069	0.0655103	-0.0494151
heart_shape_MajorAxis_LV_ES	0.0757136	0.062982	-0.0435697
heart_shape_MinorAxis_LV_ES	0.0607454	0.0624449	-0.0824179
heart_shape_LeastAxis_LV_ES	0.0586033	0.0690437	-0.082477
heart_shape_Elongation_LV_ES	-0.0203495	-0.00368549	-0.0405445
heart_shape_Flatness_LV_ES	-0.0247617	0.0011899	-0.0384732
heart_shape_Volume_RV_ED	0.0754466	0.0786839	-0.0582161
heart_shape_SurfaceArea_RV_ED	0.0699875	0.084904	-0.0585064
heart_shape_SurfaceAreatoVolumeRatio_RV_ED	-0.0709465	-0.0520009	0.0462707
heart_shape_Sphericity_RV_ED	0.0145852	-0.0303196	0.00505342
heart_shape_Max3Ddiameter_RV_ED	0.0662577	0.0723183	-0.0350133
heart_shape_Max2DdiameterSlice_RV_ED	0.0367486	0.070914	-0.0326561
heart_shape_Max2DdiameterColumn_RV_ED	0.0639353	0.0680709	-0.0476597
heart_shape_Max2DdiameterRow_RV_ED	0.0551097	0.0611196	-0.0425131
heart_shape_MajorAxis_RV_ED	0.0539514	0.0783079	-0.0399659
heart_shape_MinorAxis_RV_ED	0.0535356	0.0729947	-0.0391923
heart_shape_LeastAxis_RV_ED	0.0676037	0.0577493	-0.0532435
heart_shape_Elongation_RV_ED	0.0122237	0.0122527	-0.0092954
heart_shape_Flatness_RV_ED	0.0134701	-0.0191839	-0.0128878
heart_shape_Volume_RV_ES	0.0718231	0.0747139	-0.0591983
heart_shape_SurfaceArea_RV_ES	0.0709784	0.079712	-0.0607137
heart_shape_SurfaceAreatoVolumeRatio_RV_ES	-0.0652057	-0.0565138	0.0494538
heart_shape_Sphericity_RV_ES	0.0118413	-0.0167147	2.65228e-05
heart_shape_Max3Ddiameter_RV_ES	0.068102	0.0627273	-0.0405766
heart_shape_Max2DdiameterSlice_RV_ES	0.0459025	0.0552765	-0.0315162
heart_shape_Max2DdiameterColumn_RV_ES	0.0605052	0.0579218	-0.0524946
heart_shape_Max2DdiameterRow_RV_ES	0.0458859	0.0541909	-0.0353831
heart_shape_MajorAxis_RV_ES	0.056773	0.062263	-0.0376923
heart_shape_MinorAxis_RV_ES	0.0580669	0.0658849	-0.0459657
heart_shape_LeastAxis_RV_ES	0.0659061	0.06742	-0.056204
heart_shape_Elongation_RV_ES	0.0225467	0.0259786	-0.0231679
heart_shape_Flatness_RV_ES	0.0178525	0.0137127	-0.0256375
heart_shape_Volume_MYO_ED	0.100248	0.0563178	-0.0505111
heart_shape_SurfaceArea_MYO_ED	0.0852927	0.0714064	-0.0733378
heart_shape_SurfaceAreatoVolumeRatio_MYO_ED	-0.0965585	-0.0230692	0.00399682
heart_shape_Sphericity_MYO_ED	0.0575461	-0.0230531	0.0476249
heart_shape_Max3Ddiameter_MYO_ED	0.0713914	0.0603838	-0.0486834
heart_shape_Max2DdiameterSlice_MYO_ED	0.0564283	0.0465676	-0.066349
heart_shape_Max2DdiameterColumn_MYO_ED	0.0817887	0.0651307	-0.0511726
heart_shape_Max2DdiameterRow_MYO_ED	0.0730672	0.0650057	-0.0469168
heart_shape_MajorAxis_MYO_ED	0.0779872	0.0648599	-0.058324
heart_shape_MinorAxis_MYO_ED	0.0701508	0.070867	-0.0752786
heart_shape_LeastAxis_MYO_ED	0.0731857	0.0747699	-0.0671853
heart_shape_Elongation_MYO_ED	-0.0157506	0.00154699	-0.014851
heart_shape_Flatness_MYO_ED	-0.0130426	0.00556979	-0.00525169
heart_shape_Volume_MYO_ES	0.100904	0.0530154	-0.0448378
heart_shape_SurfaceArea_MYO_ES	0.0871385	0.0684287	-0.0732447
heart_shape_SurfaceAreatoVolumeRatio_MYO_ES	-0.0847088	-0.00910563	-0.0180248
heart_shape_Sphericity_MYO_ES	0.022738	-0.0423123	0.072288
heart_shape_Max3Ddiameter_MYO_ES	0.0697948	0.0551219	-0.0496415
heart_shape_Max2DdiameterSlice_MYO_ES	0.0591428	0.0388611	-0.0585537
heart_shape_Max2DdiameterColumn_MYO_ES	0.0850836	0.0665569	-0.0525625
heart_shape_Max2DdiameterRow_MYO_ES	0.0725933	0.0591612	-0.0485091
heart_shape_MajorAxis_MYO_ES	0.0832002	0.066784	-0.0583309
heart_shape_MinorAxis_MYO_ES	0.0776901	0.0674532	-0.0734623
heart_shape_LeastAxis_MYO_ES	0.0802386	0.070732	-0.0639667
heart_shape_Elongation_MYO_ES	-0.0199428	-0.00888065	-0.0124168
heart_shape_Flatness_MYO_ES	-0.0153027	-0.00330926	-0.000829602
heart_intensity_Energy_MYO_ED	0.00853321	0.121154	0.0418811
heart_intensity_TotalEnergy_MYO_ED	0.0121803	0.12062	0.0416996
heart_intensity_Entropy_MYO_ED	-0.101052	0.0332446	-0.049527
heart_intensity_Minimum_MYO_ED	-0.010801	0.0493387	0.0854913
heart_intensity_Percentile10_MYO_ED	-0.0137137	0.0962065	0.101813
heart_intensity_Percentile90_MYO_ED	-0.0676342	0.0965724	0.0509767
heart_intensity_Maximum_MYO_ED	-0.0512762	0.0749016	0.0559352
heart_intensity_Mean_MYO_ED	-0.0405213	0.101438	0.0837047
heart_intensity_Median_MYO_ED	-0.0337897	0.0995355	0.0865872
heart_intensity_InterquartileRange_MYO_ED	-0.0799177	0.0133244	-0.0665996
heart_intensity_Range_MYO_ED	-0.0528793	0.0722343	0.0466828
heart_intensity_MeanAbsoluteDeviation_MYO_ED	-0.097018	0.0320583	-0.0518663
heart_intensity_RobustMeanAbsoluteDeviation_MYO_ED	-0.0851012	0.0150725	-0.070315
heart_intensity_RootMeanSquared_MYO_ED	-0.0466549	0.101689	0.0787529
heart_intensity_Skewness_MYO_ED	-0.00777349	-0.00339563	0.0269895
heart_intensity_Kurtosis_MYO_ED	0.000951495	0.0322209	0.0662011
heart_intensity_Variance_MYO_ED	-0.0799479	0.0485121	-0.0253844
heart_intensity_Uniformity_MYO_ED	0.0853364	-0.0131102	0.0695086
heart_intensity_Energy_MYO_ES	0.0136528	0.121969	0.0338336
heart_intensity_TotalEnergy_MYO_ES	0.0168456	0.122059	0.0337548
heart_intensity_Entropy_MYO_ES	-0.0599228	0.0598806	-0.105238
heart_intensity_Minimum_MYO_ES	-0.00930311	0.0490352	0.0832596
heart_intensity_Percentile10_MYO_ES	-0.0247684	0.0977847	0.0992958
heart_intensity_Percentile90_MYO_ES	-0.0464789	0.113287	0.0356286
heart_intensity_Maximum_MYO_ES	-0.041884	0.0987693	0.041884
heart_intensity_Mean_MYO_ES	-0.0358121	0.109209	0.0703663
heart_intensity_Median_MYO_ES	-0.0332074	0.106461	0.0722348
heart_intensity_InterquartileRange_MYO_ES	-0.0445897	0.0550037	-0.095442
heart_intensity_Range_MYO_ES	-0.0439366	0.0965587	0.0246919
heart_intensity_MeanAbsoluteDeviation_MYO_ES	-0.0565114	0.0692161	-0.089604
heart_intensity_RobustMeanAbsoluteDeviation_MYO_ES	-0.0476255	0.0591064	-0.097482
heart_intensity_RootMeanSquared_MYO_ES	-0.0381681	0.11076	0.0648389
heart_intensity_Skewness_MYO_ES	0.00513937	-0.0237289	0.00312418
heart_intensity_Kurtosis_MYO_ES	-0.00432697	0.0213624	0.0759495
heart_intensity_Variance_MYO_ES	-0.0560909	0.0716398	-0.0600943
heart_intensity_Uniformity_MYO_ES	0.0483131	-0.0441562	0.111917
heart_texture_Autocorrelation_glcm_MYO_ED	-0.0435979	0.100306	0.0725641
heart_texture_JointAverage_glcm_MYO_ED	-0.0418418	0.0999859	0.0757682
heart_texture_ClusterProminence_glcm_MYO_ED	-0.0346272	0.0337861	-0.0175729
heart_texture_ClusterShade_glcm_MYO_ED	-0.0393151	0.0318356	-0.0169748
heart_texture_ClusterTendency_glcm_MYO_ED	-0.0721079	0.0458834	-0.0404369
heart_texture_Contrast_glcm_MYO_ED	-0.0986154	0.0371537	-0.0387015
heart_texture_Correlation_glcm_MYO_ED	0.0257056	0.0358282	-0.0188823
heart_texture_DifferenceAverage_glcm_MYO_ED	-0.106838	0.019037	-0.0561746
heart_texture_DifferenceEntropy_glcm_MYO_ED	-0.107058	0.0227273	-0.0456661
heart_texture_DifferenceVariance_glcm_MYO_ED	-0.0888824	0.0459035	-0.0206458
heart_texture_JointEnergy_glcm_MYO_ED	0.0778704	-0.0115182	0.0675639
heart_texture_JointEntropy_glcm_MYO_ED	-0.100001	0.027677	-0.0600206
heart_texture_InformalMeasureofCorrelation1_glcm_MYO_ED	-0.031748	-0.0388763	-0.00414362
heart_texture_InformalMeasureofCorrelation2_glcm_MYO_ED	-0.00897292	0.0512911	-0.00782015
heart_texture_InverseDifferenceMoment_glcm_MYO_ED	0.103368	-0.00828462	0.0621797
heart_texture_InverseDifferenceMomentNormalized_glcm_MYO_ED	0.0122196	0.0680133	0.090055
heart_texture_InverseDifference_glcm_MYO_ED	0.101554	-0.00757364	0.0622832
heart_texture_InverseDifferenceNormalized_glcm_MYO_ED	0.0350618	0.0606804	0.099202
heart_texture_InverseVariance_glcm_MYO_ED	-0.0655402	-0.00501212	-0.0536305
heart_texture_MaximumProbability_glcm_MYO_ED	0.0677935	-0.0115099	0.0594006
heart_texture_SumAverage_glcm_MYO_ED	-0.0418418	0.0999859	0.0757682
heart_texture_SumEntropy_glcm_MYO_ED	-0.092478	0.0359021	-0.0602841
heart_texture_SumofSquares_glcm_MYO_ED	-0.0826248	0.0449617	-0.0413969
heart_texture_Autocorrelation_glcm_MYO_ES	-0.0403983	0.102296	0.0442979
heart_texture_JointAverage_glcm_MYO_ES	-0.0403166	0.101075	0.0472318
heart_texture_ClusterProminence_glcm_MYO_ES	-0.02759	0.0330321	-0.0245471
heart_texture_ClusterShade_glcm_MYO_ES	-0.026461	0.0299712	-0.0236996
heart_texture_ClusterTendency_glcm_MYO_ES	-0.0459981	0.0669111	-0.0775061
heart_texture_Contrast_glcm_MYO_ES	-0.0794353	0.0418741	-0.0780909
heart_texture_Correlation_glcm_MYO_ES	0.0312785	0.0542225	-0.0427639
heart_texture_DifferenceAverage_glcm_MYO_ES	-0.0824762	0.0238083	-0.101402
heart_texture_DifferenceEntropy_glcm_MYO_ES	-0.086154	0.0319785	-0.0910175
heart_texture_DifferenceVariance_glcm_MYO_ES	-0.0745967	0.0503674	-0.0584621
heart_texture_JointEnergy_glcm_MYO_ES	0.0516782	-0.0293381	0.113991
heart_texture_JointEntropy_glcm_MYO_ES	-0.0653672	0.0466874	-0.114201
heart_texture_InformalMeasureofCorrelation1_glcm_MYO_ES	-0.0407838	-0.0580634	0.0133901
heart_texture_InformalMeasureofCorrelation2_glcm_MYO_ES	0.0183618	0.0644137	-0.0408866
heart_texture_InverseDifferenceMoment_glcm_MYO_ES	0.0796758	-0.0158466	0.106071
heart_texture_InverseDifferenceMomentNormalized_glcm_MYO_ES	0.0122158	0.075086	0.0960568
heart_texture_InverseDifference_glcm_MYO_ES	0.0783794	-0.013628	0.107436
heart_texture_InverseDifferenceNormalized_glcm_MYO_ES	0.0353323	0.0575151	0.115286
heart_texture_InverseVariance_glcm_MYO_ES	-0.0656106	-0.00172926	-0.109544
heart_texture_MaximumProbability_glcm_MYO_ES	0.046118	-0.024356	0.106563
heart_texture_SumAverage_glcm_MYO_ES	-0.0403166	0.101075	0.0472318
heart_texture_SumEntropy_glcm_MYO_ES	-0.0508243	0.0549435	-0.112076
heart_texture_SumofSquares_glcm_MYO_ES	-0.0559876	0.0643687	-0.0814174
heart_texture_SmallAreaEmphasis_glszm_MYO_ED	-0.009854	0.0410189	0.0488799
heart_texture_LargeAreaEmphasis_glszm_MYO_ED	0.105407	0.0235874	0.0109941
heart_texture_GrayLevelNonUniformity_glszm_MYO_ED	0.0343555	0.0156843	-0.0706787
heart_texture_GrayLevelNonUniformityNormalized_glszm_MYO_ED	0.0700759	-0.0668576	-0.0291679
heart_texture_SizeZoneNonUniformity_glszm_MYO_ED	0.0343555	0.0156843	-0.0706787
heart_texture_SizeZoneNonUniformityNormalized_glszm_MYO_ED	-0.0104396	0.041352	0.0515928
heart_texture_ZonePercentage_glszm_MYO_ED	-0.0888749	0.0218694	-0.00499596
heart_texture_GrayLevelVariance_glszm_MYO_ED	-0.0603049	0.0775386	0.0549935
heart_texture_ZoneVariance_glszm_MYO_ED	0.105643	0.0239668	0.0110171
heart_texture_ZoneEntropy_glszm_MYO_ED	-0.0596185	0.0531979	-0.0213777
heart_texture_LowGrayLevelZoneEmphasis_glszm_MYO_ED	0.0326202	-0.0765407	-0.0637322
heart_texture_HighGrayLevelZoneEmphasis_glszm_MYO_ED	-0.0563634	0.091195	0.0640296
heart_texture_SmallAreaLowGrayLevelEmphasis_glszm_MYO_ED	0.0346326	-0.0666402	-0.0514831
heart_texture_SmallAreaHighGrayLevelEmphasis_glszm_MYO_ED	-0.0548526	0.0886355	0.0671191
heart_texture_LargeAreaLowGrayLevelEmphasis_glszm_MYO_ED	0.0787083	-0.0336726	-0.032664
heart_texture_LargeAreaHighGrayLevelEmphasis_glszm_MYO_ED	0.0733987	0.0665644	0.0530854
heart_texture_SmallAreaEmphasis_glszm_MYO_ES	0.00490998	0.0218065	0.0201941
heart_texture_LargeAreaEmphasis_glszm_MYO_ES	0.100643	0.0058334	0.029352
heart_texture_GrayLevelNonUniformity_glszm_MYO_ES	0.0348908	0.00493325	-0.037396
heart_texture_GrayLevelNonUniformityNormalized_glszm_MYO_ES	0.0387175	-0.0820359	0.0195593
heart_texture_SizeZoneNonUniformity_glszm_MYO_ES	0.0348908	0.00493325	-0.037396
heart_texture_SizeZoneNonUniformityNormalized_glszm_MYO_ES	0.00432212	0.0194425	0.0232434
heart_texture_ZonePercentage_glszm_MYO_ES	-0.0777772	0.0299335	-0.0169377
heart_texture_GrayLevelVariance_glszm_MYO_ES	-0.052651	0.0828989	0.0122597
heart_texture_ZoneVariance_glszm_MYO_ES	0.101444	0.00663961	0.0298799
heart_texture_ZoneEntropy_glszm_MYO_ES	-0.035536	0.07816	-0.0380724
heart_texture_LowGrayLevelZoneEmphasis_glszm_MYO_ES	0.0267938	-0.0846707	-0.0471438
heart_texture_HighGrayLevelZoneEmphasis_glszm_MYO_ES	-0.0440567	0.100042	0.0358859
heart_texture_SmallAreaLowGrayLevelEmphasis_glszm_MYO_ES	0.0278454	-0.078039	-0.0386621
heart_texture_SmallAreaHighGrayLevelEmphasis_glszm_MYO_ES	-0.0415409	0.0966709	0.0385251
heart_texture_LargeAreaLowGrayLevelEmphasis_glszm_MYO_ES	0.0650011	-0.0413955	-0.00908801
heart_texture_LargeAreaHighGrayLevelEmphasis_glszm_MYO_ES	0.0639274	0.0646772	0.0554189
heart_texture_ShortRunEmphasis_glrlm_MYO_ED	-0.102807	-0.00839951	-0.0539981
heart_texture_LongRunEmphasis_glrlm_MYO_ED	0.0999898	0.00833463	0.0482269
heart_texture_GrayLevelNonUniformity_glrlm_MYO_ED	0.103997	0.0476831	-0.0351162
heart_texture_GrayLevelNonUniformityNormalized_glrlm_MYO_ED	0.0923641	-0.0199787	0.0631776
heart_texture_RunLengthNonUniformity_glrlm_MYO_ED	0.0339736	0.0659458	-0.1118
heart_texture_RunLengthNonUniformityNormalized_glrlm_MYO_ED	-0.100857	-0.00962421	-0.0562603
heart_texture_RunPercentage_glrlm_MYO_ED	-0.100512	-0.0111521	-0.0563109
heart_texture_GrayLevelVariance_glrlm_MYO_ED	-0.0779897	0.051944	-0.0206604
heart_texture_RunVariance_glrlm_MYO_ED	0.0976702	0.0091001	0.0474225
heart_texture_RunEntropy_glrlm_MYO_ED	0.00485097	0.0717511	0.0241623
heart_texture_LowGrayLevelRunEmphasis_glrlm_MYO_ED	0.0284279	-0.0899572	-0.0765451
heart_texture_HighGrayLevelRunEmphasis_glrlm_MYO_ED	-0.0516537	0.100929	0.0686043
heart_texture_ShortRunLowGrayLevelEmphasis_glrlm_MYO_ED	0.0188514	-0.0912577	-0.0824439
heart_texture_ShortRunHighGrayLevelEmphasis_glrlm_MYO_ED	-0.0655548	0.0955194	0.0566323
heart_texture_LongRunLowGrayLevelEmphasis_glrlm_MYO_ED	0.0572481	-0.0714818	-0.0449091
heart_texture_LongRunHighGrayLevelEmphasis_glrlm_MYO_ED	0.0170508	0.0947045	0.0935044
heart_texture_ShortRunEmphasis_glrlm_MYO_ES	-0.0824963	-0.00106093	-0.0988562
heart_texture_LongRunEmphasis_glrlm_MYO_ES	0.0853976	0.00335727	0.0891977
heart_texture_GrayLevelNonUniformity_glrlm_MYO_ES	0.0985415	0.028706	-0.0348135
heart_texture_GrayLevelNonUniformityNormalized_glrlm_MYO_ES	0.0523415	-0.0575718	0.102291
heart_texture_RunLengthNonUniformity_glrlm_MYO_ES	0.0176947	0.0523319	-0.131615
heart_texture_RunLengthNonUniformityNormalized_glrlm_MYO_ES	-0.0810476	-0.00104769	-0.0995743
heart_texture_RunPercentage_glrlm_MYO_ES	-0.0847547	-0.00208086	-0.101306
heart_texture_GrayLevelVariance_glrlm_MYO_ES	-0.0556854	0.0726105	-0.0552796
heart_texture_RunVariance_glrlm_MYO_ES	0.0860234	0.00637568	0.0855016
heart_texture_RunEntropy_glrlm_MYO_ES	0.0356344	0.076064	0.0121337
heart_texture_LowGrayLevelRunEmphasis_glrlm_MYO_ES	0.0316622	-0.0848598	-0.05378
heart_texture_HighGrayLevelRunEmphasis_glrlm_MYO_ES	-0.0433276	0.105326	0.0418862
heart_texture_ShortRunLowGrayLevelEmphasis_glrlm_MYO_ES	0.020049	-0.0849597	-0.0672819
heart_texture_ShortRunHighGrayLevelEmphasis_glrlm_MYO_ES	-0.058696	0.100323	0.0186215
heart_texture_LongRunLowGrayLevelEmphasis_glrlm_MYO_ES	0.0591779	-0.0632708	-0.00214067
heart_texture_LongRunHighGrayLevelEmphasis_glrlm_MYO_ES	0.0221018	0.0830413	0.0898061
heart_texture_Coarseness_ngtdm_MYO_ED	-0.0754197	-0.0577826	0.0660626
heart_texture_Contrast_ngtdm_MYO_ED	-0.0378325	-0.0495873	-0.0975899
heart_texture_Busyness_ngtdm_MYO_ED	0.0577823	-0.0520214	-0.0904732
heart_texture_Complexity_ngtdm_MYO_ED	-0.0663069	0.0630552	0.0241233
heart_texture_Strength_ngtdm_MYO_ED	-0.0512947	0.0352511	0.053768
heart_texture_Coarseness_ngtdm_MYO_ES	-0.061883	-0.0455709	0.0736606
heart_texture_Contrast_ngtdm_MYO_ES	-0.0241295	-0.0393511	-0.120233
heart_texture_Busyness_ngtdm_MYO_ES	0.0565067	-0.0577821	-0.082554
heart_texture_Complexity_ngtdm_MYO_ES	-0.0574446	0.0813057	-0.00613425
heart_texture_Strength_ngtdm_MYO_ES	-0.0484502	0.0599446	0.0433146
heart_texture_SmallDependenceEmphasis_gldm_MYO_ED	-0.0992061	0.0176996	-0.0151374
heart_texture_LargeDependenceEmphasis_gldm_MYO_ED	0.09624	0.0124362	0.0566906
heart_texture_GrayLevelNonUniformity_gldm_MYO_ED	0.108979	0.0408245	-0.00392647
heart_texture_DependenceNonUniformity_gldm_MYO_ED	0.0367782	0.0615533	-0.108775
heart_texture_DependenceNonUniformityNormalized_gldm_MYO_ED	-0.0902981	-0.0129471	-0.0583057
heart_texture_GrayLevelVariance_gldm_MYO_ED	-0.0811692	0.045085	-0.0339707
heart_texture_DependenceVariance_gldm_MYO_ED	0.080337	0.0137779	0.0538032
heart_texture_DependenceEntropy_gldm_MYO_ED	0.0160437	0.0567701	-0.0256509
heart_texture_LowGrayLevelEmphasis_gldm_MYO_ED	0.0268246	-0.0892535	-0.0769877
heart_texture_HighGrayLevelEmphasis_gldm_MYO_ED	-0.0502627	0.100471	0.0690645
heart_texture_SmallDependenceLowGrayLevelEmphasis_gldm_MYO_ED	-0.0240824	-0.080169	-0.0784324
heart_texture_SmallDependenceHighGrayLevelEmphasis_gldm_MYO_ED	-0.0809445	0.0718646	0.0280392
heart_texture_LargeDependenceLowGrayLevelEmphasis_gldm_MYO_ED	0.0620788	-0.066186	-0.0350413
heart_texture_LargeDependenceHighGrayLevelEmphasis_gldm_MYO_ED	0.0325557	0.0850504	0.0960353
heart_texture_SmallDependenceEmphasis_gldm_MYO_ES	-0.0872741	0.025497	-0.0453038
heart_texture_LargeDependenceEmphasis_gldm_MYO_ES	0.0825464	0.00415767	0.102963
heart_texture_GrayLevelNonUniformity_gldm_MYO_ES	0.106268	0.0227693	0.0291429
heart_texture_DependenceNonUniformity_gldm_MYO_ES	0.0732041	0.0579854	-0.0890292
heart_texture_DependenceNonUniformityNormalized_gldm_MYO_ES	-0.0604436	-0.00872198	-0.0889996
heart_texture_GrayLevelVariance_gldm_MYO_ES	-0.0576045	0.0668403	-0.0745882
heart_texture_DependenceVariance_gldm_MYO_ES	0.0600934	0.00971896	0.0960515
heart_texture_DependenceEntropy_gldm_MYO_ES	-0.00453792	0.0661608	-0.0802064
heart_texture_LowGrayLevelEmphasis_gldm_MYO_ES	0.0314264	-0.0840126	-0.0543822
heart_texture_HighGrayLevelEmphasis_gldm_MYO_ES	-0.0426226	0.103776	0.0423313
heart_texture_SmallDependenceLowGrayLevelEmphasis_gldm_MYO_ES	-0.0118934	-0.0786295	-0.0700211
heart_texture_SmallDependenceHighGrayLevelEmphasis_gldm_MYO_ES	-0.0696893	0.0836342	0.00272727
heart_texture_LargeDependenceLowGrayLevelEmphasis_gldm_MYO_ES	0.0573774	-0.069186	-0.00480082
heart_texture_LargeDependenceHighGrayLevelEmphasis_gldm_MYO_ES	0.0112773	0.0853215	0.0911822

## Sheet: supplementary_table05
Tract	FA	MD
acoustic radiation left	0.601353	0.524116
acoustic radiation right	0.60628	0.544209
anterior thalamic radiation left	0.799806	0.829473
anterior thalamic radiation right	0.792441	0.834962
cingulate gyrus left	0.496439	0.731133
cingulate gyrus right	0.470456	0.726746
corticospinal tract left	0.536265	0.650929
corticospinal tract right	0.53488	0.654054
forceps major	0.574958	0.464566
forceps minor	0.828234	0.782344
inferior fronto-occipital fasciculus left	0.880896	0.905313
inferior fronto-occipital fasciculus right	0.917475	0.941833
inferior longitudinal fasciculus left	0.863306	0.85803
inferior longitudinal fasciculus right	0.910931	0.918137
posterior thalamic radiation left	0.730559	0.709306
posterior thalamic radiation right	0.747782	0.758999
superior longitudinal fasciculus left	0.824044	0.901367
superior longitudinal fasciculus right	0.83072	0.896791
superior thalamic radiation left	0.627359	0.806755
superior thalamic radiation right	0.626199	0.79057
uncinate fasciculus left	0.628546	0.648219
uncinate fasciculus right	0.684514	0.755619
cfi	0.904337	0.883726
tli	0.887255	0.863658
rmsea	0.101189	0.126336
srmr	0.0605767	0.0606787

## Sheet: supplementary_table06
Feature	PC1	PC2	PC3
brain_bio.volume_of_peripheral_cortical_grey_matter.0.imaging	0.0203872	-0.0725999	0.177117
brain_bio.volume_of_ventricular_cerebrospinal_fluid.0.imaging	-0.0337788	-0.0499599	0.053054
brain_bio.volume_of_grey_matter.0.imaging	0.0194053	-0.0771072	0.181188
brain_bio.volume_of_white_matter.0.imaging	0.0034866	-0.083127	0.179275
brain_bio.volume_of_brain._grey.white_matter.0.imaging	0.0115643	-0.084447	0.189511
brain_bio.volume_of_thalamus_.left..0.imaging	0.0208584	-0.0659043	0.166133
brain_bio.volume_of_thalamus_.right..0.imaging	0.0204297	-0.0674537	0.168509
brain_bio.volume_of_caudate_.left..0.imaging	-0.00130944	-0.0551881	0.140005
brain_bio.volume_of_caudate_.right..0.imaging	-0.00381272	-0.0546349	0.13704
brain_bio.volume_of_putamen_.left..0.imaging	0.0133661	-0.0548958	0.143463
brain_bio.volume_of_pallidum_.left..0.imaging	0.00850787	-0.0508985	0.113016
brain_bio.volume_of_pallidum_.right..0.imaging	0.013124	-0.0478873	0.119887
brain_bio.volume_of_hippocampus_.left..0.imaging	0.01575	-0.0343543	0.113877
brain_bio.volume_of_hippocampus_.right..0.imaging	0.0154415	-0.0396753	0.118068
brain_bio.volume_of_amygdala_.left..0.imaging	0.0023531	-0.031115	0.0914123
brain_bio.volume_of_amygdala_.right..0.imaging	0.00322585	-0.0245683	0.0809889
brain_bio.volume_of_accumbens_.left..0.imaging	0.0297576	-0.0268449	0.0944478
brain_bio.volume_of_accumbens_.right..0.imaging	0.0321229	-0.0202334	0.0845557
brain_bio.volume_of_brain_stem_._4th_ventricle.0.imaging	0.00327721	-0.0656484	0.147221
brain_wmh	-0.0546429	-0.0196176	0.00433105
brain_bio.weighted.mean_fa_in_tract_acoustic_radiation_.left..0.imaging	0.0551028	-0.0995494	-0.00489393
brain_bio.weighted.mean_fa_in_tract_acoustic_radiation_.right..0.imaging	0.0521925	-0.106508	0.0237403
brain_bio.weighted.mean_fa_in_tract_anterior_thalamic_radiation_.left..0.imaging	0.0790122	-0.107144	0.00773717
brain_bio.weighted.mean_fa_in_tract_anterior_thalamic_radiation_.right..0.imaging	0.0755725	-0.110869	0.0171221
brain_bio.weighted.mean_fa_in_tract_cingulate_gyrus_part_of_cingulum_.left..0.imaging	0.0475852	-0.101052	0.0332425
brain_bio.weighted.mean_fa_in_tract_cingulate_gyrus_part_of_cingulum_.right..0.imaging	0.0442681	-0.0974736	0.0279396
brain_bio.weighted.mean_fa_in_tract_corticospinal_tract_.left..0.imaging	0.0402131	-0.111579	0.0224722
brain_bio.weighted.mean_fa_in_tract_corticospinal_tract_.right..0.imaging	0.0384258	-0.115906	0.0407331
brain_bio.weighted.mean_fa_in_tract_forceps_major.0.imaging	0.0535505	-0.0804801	-0.0374437
brain_bio.weighted.mean_fa_in_tract_forceps_minor.0.imaging	0.0829923	-0.105369	-0.00246726
brain_bio.weighted.mean_fa_in_tract_inferior_fronto.occipital_fasciculus_.right..0.imaging	0.0860839	-0.106494	-0.00270039
brain_bio.weighted.mean_fa_in_tract_inferior_longitudinal_fasciculus_.left..0.imaging	0.085003	-0.102368	-0.0178843
brain_bio.weighted.mean_fa_in_tract_inferior_longitudinal_fasciculus_.right..0.imaging	0.0894527	-0.0998057	-0.00419273
brain_bio.weighted.mean_fa_in_tract_posterior_thalamic_radiation_.left..0.imaging	0.0740376	-0.0735624	-0.0135087
brain_bio.weighted.mean_fa_in_tract_posterior_thalamic_radiation_.right..0.imaging	0.0733974	-0.0728945	0.00353256
brain_bio.weighted.mean_fa_in_tract_superior_longitudinal_fasciculus_.left..0.imaging	0.0837832	-0.103879	-0.0112479
brain_bio.weighted.mean_fa_in_tract_superior_longitudinal_fasciculus_.right..0.imaging	0.0825668	-0.109797	0.00533762
brain_bio.weighted.mean_fa_in_tract_superior_thalamic_radiation_.left..0.imaging	0.0530573	-0.0994716	0.0337805
brain_bio.weighted.mean_fa_in_tract_superior_thalamic_radiation_.right..0.imaging	0.0515699	-0.0983157	0.0395354
brain_bio.weighted.mean_fa_in_tract_uncinate_fasciculus_.left..0.imaging	0.0605826	-0.10415	0.029786
brain_bio.weighted.mean_fa_in_tract_uncinate_fasciculus_.right..0.imaging	0.0640256	-0.104246	0.0327516
brain_bio.weighted.mean_md_in_tract_acoustic_radiation_.left..0.imaging	-0.0649091	-0.0336718	-0.00737365
brain_bio.weighted.mean_md_in_tract_acoustic_radiation_.right..0.imaging	-0.0675886	-0.0276278	-0.0453695
brain_bio.weighted.mean_md_in_tract_anterior_thalamic_radiation_.left..0.imaging	-0.104845	-0.0458938	-0.0154261
brain_bio.weighted.mean_md_in_tract_anterior_thalamic_radiation_.right..0.imaging	-0.104725	-0.0474194	-0.0148451
brain_bio.weighted.mean_md_in_tract_cingulate_gyrus_part_of_cingulum_.left..0.imaging	-0.0874485	-0.0511508	-0.0181814
brain_bio.weighted.mean_md_in_tract_corticospinal_tract_.left..0.imaging	-0.0784442	-0.0592657	-0.027816
brain_bio.weighted.mean_md_in_tract_corticospinal_tract_.right..0.imaging	-0.0782904	-0.0625608	-0.0414026
brain_bio.weighted.mean_md_in_tract_forceps_major.0.imaging	-0.0560346	-0.0301774	0.0212279
brain_bio.weighted.mean_md_in_tract_forceps_minor.0.imaging	-0.0938703	-0.0493404	-0.00389257
brain_bio.weighted.mean_md_in_tract_inferior_fronto.occipital_fasciculus_.left..0.imaging	-0.112346	-0.0345611	0.018774
brain_bio.weighted.mean_md_in_tract_inferior_fronto.occipital_fasciculus_.right..0.imaging	-0.113802	-0.044172	0.00933636
brain_bio.weighted.mean_md_in_tract_inferior_longitudinal_fasciculus_.left..0.imaging	-0.108229	-0.0325996	0.0224678
brain_bio.weighted.mean_md_in_tract_inferior_longitudinal_fasciculus_.right..0.imaging	-0.112147	-0.0422009	0.00951238
brain_bio.weighted.mean_md_in_tract_posterior_thalamic_radiation_.left..0.imaging	-0.0887796	-0.0577818	0.0112631
brain_bio.weighted.mean_md_in_tract_posterior_thalamic_radiation_.right..0.imaging	-0.0919861	-0.0646225	0.000910094
brain_bio.weighted.mean_md_in_tract_superior_longitudinal_fasciculus_.left..0.imaging	-0.112371	-0.0422997	-0.00315235
brain_bio.weighted.mean_md_in_tract_superior_longitudinal_fasciculus_.right..0.imaging	-0.11077	-0.0463671	-0.0141951
brain_bio.weighted.mean_md_in_tract_superior_thalamic_radiation_.left..0.imaging	-0.0985303	-0.0706718	-0.0501668
brain_bio.weighted.mean_md_in_tract_superior_thalamic_radiation_.right..0.imaging	-0.0957261	-0.0725284	-0.0479498
brain_bio.weighted.mean_md_in_tract_uncinate_fasciculus_.right..0.imaging	-0.094628	-0.0191592	-0.0265919
brain_bio.weighted.mean_mo_in_tract_acoustic_radiation_.left..0.imaging	-0.00120975	-0.0318333	0.00504984
brain_bio.weighted.mean_mo_in_tract_acoustic_radiation_.right..0.imaging	-0.00156325	-0.032835	0.00251262
brain_bio.weighted.mean_mo_in_tract_anterior_thalamic_radiation_.left..0.imaging	0.00093008	-0.0499983	0.00681986
brain_bio.weighted.mean_mo_in_tract_anterior_thalamic_radiation_.right..0.imaging	0.00217632	-0.0489962	0.0177804
brain_bio.weighted.mean_mo_in_tract_cingulate_gyrus_part_of_cingulum_.left..0.imaging	0.0230676	-0.0580941	0.0414405
brain_bio.weighted.mean_mo_in_tract_cingulate_gyrus_part_of_cingulum_.right..0.imaging	0.0211262	-0.0561836	0.0307257
brain_bio.weighted.mean_mo_in_tract_corticospinal_tract_.left..0.imaging	-0.00208925	-0.0632541	0.0364946
brain_bio.weighted.mean_mo_in_tract_corticospinal_tract_.right..0.imaging	-0.00270767	-0.0651179	0.044779
brain_bio.weighted.mean_mo_in_tract_forceps_major.0.imaging	0.00227209	-0.0512079	-0.00240365
brain_bio.weighted.mean_mo_in_tract_forceps_minor.0.imaging	0.0139334	-0.047301	0.00281045
brain_bio.weighted.mean_mo_in_tract_inferior_fronto.occipital_fasciculus_.left..0.imaging	0.00994437	-0.0751751	0.0512281
brain_bio.weighted.mean_mo_in_tract_inferior_fronto.occipital_fasciculus_.right..0.imaging	0.00776309	-0.0763122	0.0486706
brain_bio.weighted.mean_mo_in_tract_inferior_longitudinal_fasciculus_.left..0.imaging	0.00762584	-0.075366	0.0738092
brain_bio.weighted.mean_mo_in_tract_inferior_longitudinal_fasciculus_.right..0.imaging	0.00509844	-0.0787195	0.0744412
brain_bio.weighted.mean_mo_in_tract_posterior_thalamic_radiation_.left..0.imaging	-8.47788e-05	-0.0599882	0.060785
brain_bio.weighted.mean_mo_in_tract_posterior_thalamic_radiation_.right..0.imaging	-0.00404421	-0.0592477	0.0516136
brain_bio.weighted.mean_mo_in_tract_superior_longitudinal_fasciculus_.left..0.imaging	0.00352158	-0.0617163	0.0451166
brain_bio.weighted.mean_mo_in_tract_superior_longitudinal_fasciculus_.right..0.imaging	0.00169861	-0.0654726	0.0535231
brain_bio.weighted.mean_mo_in_tract_superior_thalamic_radiation_.left..0.imaging	-0.015101	-0.0431165	0.0522293
brain_bio.weighted.mean_mo_in_tract_superior_thalamic_radiation_.right..0.imaging	-0.0140181	-0.0454672	0.0561585
brain_bio.weighted.mean_mo_in_tract_uncinate_fasciculus_.left..0.imaging	0.0109793	-0.0343158	0.00856538
brain_bio.weighted.mean_mo_in_tract_uncinate_fasciculus_.right..0.imaging	0.0131314	-0.0390138	0.022306
brain_bio.weighted.mean_l1_in_tract_acoustic_radiation_.left..0.imaging	-0.0489385	-0.0714636	0.00525505
brain_bio.weighted.mean_l1_in_tract_acoustic_radiation_.right..0.imaging	-0.0565495	-0.0685481	-0.0279387
brain_bio.weighted.mean_l1_in_tract_anterior_thalamic_radiation_.left..0.imaging	-0.0917779	-0.0933788	-0.00143144
brain_bio.weighted.mean_l1_in_tract_anterior_thalamic_radiation_.right..0.imaging	-0.09001	-0.0953327	0.00353674
brain_bio.weighted.mean_l1_in_tract_cingulate_gyrus_part_of_cingulum_.left..0.imaging	-0.033282	-0.106955	0.0247004
brain_bio.weighted.mean_l1_in_tract_cingulate_gyrus_part_of_cingulum_.right..0.imaging	-0.0362455	-0.103266	0.0121738
brain_bio.weighted.mean_l1_in_tract_corticospinal_tract_.left..0.imaging	-0.0475585	-0.109021	0.0133521
brain_bio.weighted.mean_l1_in_tract_corticospinal_tract_.right..0.imaging	-0.0476541	-0.112312	0.0120324
brain_bio.weighted.mean_l1_in_tract_forceps_major.0.imaging	-0.0423221	-0.0765494	0.0191451
brain_bio.weighted.mean_l1_in_tract_inferior_fronto.occipital_fasciculus_.left..0.imaging	-0.0856257	-0.0988476	0.0440999
brain_bio.weighted.mean_l1_in_tract_inferior_fronto.occipital_fasciculus_.right..0.imaging	-0.0889813	-0.10154	0.0345319
brain_bio.weighted.mean_l1_in_tract_inferior_longitudinal_fasciculus_.left..0.imaging	-0.0872836	-0.0888367	0.0442337
brain_bio.weighted.mean_l1_in_tract_inferior_longitudinal_fasciculus_.right..0.imaging	-0.0909446	-0.0961828	0.0350157
brain_bio.weighted.mean_l1_in_tract_posterior_thalamic_radiation_.left..0.imaging	-0.0742432	-0.096476	0.0325373
brain_bio.weighted.mean_l1_in_tract_posterior_thalamic_radiation_.right..0.imaging	-0.076431	-0.101263	0.0253942
brain_bio.weighted.mean_l1_in_tract_superior_longitudinal_fasciculus_.left..0.imaging	-0.0934137	-0.100787	0.00974791
brain_bio.weighted.mean_l1_in_tract_superior_longitudinal_fasciculus_.right..0.imaging	-0.0920907	-0.106135	0.00380912
brain_bio.weighted.mean_l1_in_tract_superior_thalamic_radiation_.left..0.imaging	-0.0788559	-0.106933	-0.0138725
brain_bio.weighted.mean_l1_in_tract_superior_thalamic_radiation_.right..0.imaging	-0.0775565	-0.109919	-0.0113766
brain_bio.weighted.mean_l1_in_tract_uncinate_fasciculus_.left..0.imaging	-0.0725718	-0.0528818	-0.00608378
brain_bio.weighted.mean_l1_in_tract_uncinate_fasciculus_.right..0.imaging	-0.077665	-0.0692642	0.00341607
brain_bio.weighted.mean_l2_in_tract_acoustic_radiation_.left..0.imaging	-0.0646176	-0.0145247	-0.015341
brain_bio.weighted.mean_l2_in_tract_acoustic_radiation_.right..0.imaging	-0.0662319	-0.0101717	-0.0496716
brain_bio.weighted.mean_l2_in_tract_anterior_thalamic_radiation_.left..0.imaging	-0.104658	-0.0250947	-0.0205566
brain_bio.weighted.mean_l2_in_tract_anterior_thalamic_radiation_.right..0.imaging	-0.105383	-0.0256218	-0.0233143
brain_bio.weighted.mean_l2_in_tract_cingulate_gyrus_part_of_cingulum_.right..0.imaging	-0.0823952	0.00949965	-0.0440182
brain_bio.weighted.mean_l2_in_tract_corticospinal_tract_.left..0.imaging	-0.0720326	-0.00728044	-0.0547461
brain_bio.weighted.mean_l2_in_tract_corticospinal_tract_.right..0.imaging	-0.0722424	-0.00927584	-0.0719946
brain_bio.weighted.mean_l2_in_tract_forceps_major.0.imaging	-0.0552882	-0.00399562	0.0176137
brain_bio.weighted.mean_l2_in_tract_forceps_minor.0.imaging	-0.0969443	-0.0192671	-0.0166206
brain_bio.weighted.mean_l2_in_tract_inferior_fronto.occipital_fasciculus_.left..0.imaging	-0.111275	0.00300967	-0.00761055
brain_bio.weighted.mean_l2_in_tract_inferior_fronto.occipital_fasciculus_.right..0.imaging	-0.114134	-0.00852074	-0.0156069
brain_bio.weighted.mean_l2_in_tract_inferior_longitudinal_fasciculus_.left..0.imaging	-0.107056	-0.00126497	-0.00347565
brain_bio.weighted.mean_l2_in_tract_inferior_longitudinal_fasciculus_.right..0.imaging	-0.111615	-0.0107226	-0.0162262
brain_bio.weighted.mean_l2_in_tract_posterior_thalamic_radiation_.left..0.imaging	-0.088288	-0.0305993	-0.0128084
brain_bio.weighted.mean_l2_in_tract_posterior_thalamic_radiation_.right..0.imaging	-0.091597	-0.0373587	-0.023483
brain_bio.weighted.mean_l2_in_tract_superior_longitudinal_fasciculus_.left..0.imaging	-0.109702	-0.0155828	-0.0183582
brain_bio.weighted.mean_l2_in_tract_superior_longitudinal_fasciculus_.right..0.imaging	-0.109318	-0.0193103	-0.031195
brain_bio.weighted.mean_l2_in_tract_superior_thalamic_radiation_.left..0.imaging	-0.0908595	-0.0414759	-0.0737999
brain_bio.weighted.mean_l2_in_tract_uncinate_fasciculus_.left..0.imaging	-0.0841362	0.0114244	-0.0380548
brain_bio.weighted.mean_l2_in_tract_uncinate_fasciculus_.right..0.imaging	-0.0938632	0.00172505	-0.0386529
brain_bio.weighted.mean_l3_in_tract_acoustic_radiation_.left..0.imaging	-0.0691224	0.00387199	-0.0134861
brain_bio.weighted.mean_l3_in_tract_acoustic_radiation_.right..0.imaging	-0.0686281	0.0101746	-0.0529619
brain_bio.weighted.mean_l3_in_tract_anterior_thalamic_radiation_.left..0.imaging	-0.105168	-0.00745296	-0.0237722
brain_bio.weighted.mean_l3_in_tract_anterior_thalamic_radiation_.right..0.imaging	-0.105631	-0.00674955	-0.025461
brain_bio.weighted.mean_l3_in_tract_cingulate_gyrus_part_of_cingulum_.left..0.imaging	-0.081427	0.0312805	-0.0395653
brain_bio.weighted.mean_l3_in_tract_cingulate_gyrus_part_of_cingulum_.right..0.imaging	-0.0797793	0.0269483	-0.0424355
brain_bio.weighted.mean_l3_in_tract_corticospinal_tract_.left..0.imaging	-0.0798556	0.00451859	-0.0444539
brain_bio.weighted.mean_l3_in_tract_corticospinal_tract_.right..0.imaging	-0.079331	0.00470379	-0.0658007
brain_bio.weighted.mean_l3_in_tract_forceps_major.0.imaging	-0.0578795	0.003371	0.0218297
brain_bio.weighted.mean_l3_in_tract_forceps_minor.0.imaging	-0.0983324	-0.00208144	-0.0123602
brain_bio.weighted.mean_l3_in_tract_inferior_fronto.occipital_fasciculus_.left..0.imaging	-0.112157	0.0119746	0.0107203
brain_bio.weighted.mean_l3_in_tract_inferior_fronto.occipital_fasciculus_.right..0.imaging	-0.114458	-0.00178982	0.00252108
brain_bio.weighted.mean_l3_in_tract_inferior_longitudinal_fasciculus_.left..0.imaging	-0.109792	0.00492972	0.0200566
brain_bio.weighted.mean_l3_in_tract_inferior_longitudinal_fasciculus_.right..0.imaging	-0.114239	-0.00500999	0.00502148
brain_bio.weighted.mean_l3_in_tract_posterior_thalamic_radiation_.left..0.imaging	-0.0896395	-0.0303693	0.009375
brain_bio.weighted.mean_l3_in_tract_posterior_thalamic_radiation_.right..0.imaging	-0.0923985	-0.0360012	-0.00356768
brain_bio.weighted.mean_l3_in_tract_superior_longitudinal_fasciculus_.left..0.imaging	-0.110921	0.0040811	-0.00134552
brain_bio.weighted.mean_l3_in_tract_superior_longitudinal_fasciculus_.right..0.imaging	-0.109985	0.00265208	-0.0143758
brain_bio.weighted.mean_l3_in_tract_superior_thalamic_radiation_.left..0.imaging	-0.101054	-0.0245729	-0.0602758
brain_bio.weighted.mean_l3_in_tract_superior_thalamic_radiation_.right..0.imaging	-0.0980867	-0.0267388	-0.0596655
brain_bio.weighted.mean_l3_in_tract_uncinate_fasciculus_.left..0.imaging	-0.0811345	0.0289405	-0.0427638
brain_bio.weighted.mean_l3_in_tract_uncinate_fasciculus_.right..0.imaging	-0.0919	0.0188074	-0.040925
brain_bio.weighted.mean_icvf_in_tract_acoustic_radiation_.left..0.imaging	0.0881606	-0.096363	-0.0867306
brain_bio.weighted.mean_icvf_in_tract_acoustic_radiation_.right..0.imaging	0.0860899	-0.0959449	-0.0709749
brain_bio.weighted.mean_icvf_in_tract_anterior_thalamic_radiation_.left..0.imaging	0.0985593	-0.075467	-0.0676991
brain_bio.weighted.mean_icvf_in_tract_anterior_thalamic_radiation_.right..0.imaging	0.0986263	-0.0769292	-0.0652749
brain_bio.weighted.mean_icvf_in_tract_cingulate_gyrus_part_of_cingulum_.left..0.imaging	0.0805316	-0.0941817	-0.0396855
brain_bio.weighted.mean_icvf_in_tract_cingulate_gyrus_part_of_cingulum_.right..0.imaging	0.0813394	-0.0895676	-0.0403621
brain_bio.weighted.mean_icvf_in_tract_corticospinal_tract_.left..0.imaging	0.0733138	-0.101761	-0.0793916
brain_bio.weighted.mean_icvf_in_tract_corticospinal_tract_.right..0.imaging	0.0727824	-0.105515	-0.0648808
brain_bio.weighted.mean_icvf_in_tract_forceps_minor.0.imaging	0.096228	-0.0844894	-0.0836336
brain_bio.weighted.mean_icvf_in_tract_inferior_fronto.occipital_fasciculus_.left..0.imaging	0.101807	-0.0863964	-0.0970081
brain_bio.weighted.mean_icvf_in_tract_inferior_fronto.occipital_fasciculus_.right..0.imaging	0.10318	-0.0811103	-0.0975329
brain_bio.weighted.mean_icvf_in_tract_inferior_longitudinal_fasciculus_.left..0.imaging	0.098998	-0.086509	-0.106658
brain_bio.weighted.mean_icvf_in_tract_inferior_longitudinal_fasciculus_.right..0.imaging	0.10045	-0.0836532	-0.106419
brain_bio.weighted.mean_icvf_in_tract_posterior_thalamic_radiation_.left..0.imaging	0.0927405	-0.0713178	-0.113695
brain_bio.weighted.mean_icvf_in_tract_posterior_thalamic_radiation_.right..0.imaging	0.0940628	-0.0674036	-0.112927
brain_bio.weighted.mean_icvf_in_tract_superior_longitudinal_fasciculus_.left..0.imaging	0.0980151	-0.0839278	-0.0932231
brain_bio.weighted.mean_icvf_in_tract_superior_longitudinal_fasciculus_.right..0.imaging	0.0973682	-0.0852344	-0.0895322
brain_bio.weighted.mean_icvf_in_tract_superior_thalamic_radiation_.left..0.imaging	0.0928637	-0.0731333	-0.0737792
brain_bio.weighted.mean_icvf_in_tract_superior_thalamic_radiation_.right..0.imaging	0.0925304	-0.0705233	-0.0698079
brain_bio.weighted.mean_icvf_in_tract_uncinate_fasciculus_.left..0.imaging	0.0875335	-0.0883598	-0.048181
brain_bio.weighted.mean_icvf_in_tract_uncinate_fasciculus_.right..0.imaging	0.0908544	-0.0921993	-0.0539365
brain_bio.weighted.mean_od_in_tract_acoustic_radiation_.left..0.imaging	0.0103329	0.0279426	-0.0724088
brain_bio.weighted.mean_od_in_tract_acoustic_radiation_.right..0.imaging	0.0184276	0.0307244	-0.0689098
brain_bio.weighted.mean_od_in_tract_anterior_thalamic_radiation_.left..0.imaging	0.0260524	0.0480445	-0.100627
brain_bio.weighted.mean_od_in_tract_cingulate_gyrus_part_of_cingulum_.left..0.imaging	-0.00198044	0.0568205	-0.0706677
brain_bio.weighted.mean_od_in_tract_cingulate_gyrus_part_of_cingulum_.right..0.imaging	-0.00309826	0.0590999	-0.0605621
brain_bio.weighted.mean_od_in_tract_corticospinal_tract_.left..0.imaging	0.00552956	0.0539002	-0.0906159
brain_bio.weighted.mean_od_in_tract_corticospinal_tract_.right..0.imaging	0.00583542	0.0553695	-0.102983
brain_bio.weighted.mean_od_in_tract_forceps_major.0.imaging	0.00578121	0.0330345	-0.0666388
brain_bio.weighted.mean_od_in_tract_forceps_minor.0.imaging	0.0178086	0.0357465	-0.114071
brain_bio.weighted.mean_od_in_tract_inferior_fronto.occipital_fasciculus_.left..0.imaging	0.0184216	0.0488919	-0.122592
brain_bio.weighted.mean_od_in_tract_inferior_fronto.occipital_fasciculus_.right..0.imaging	0.0235058	0.0446356	-0.12618
brain_bio.weighted.mean_od_in_tract_inferior_longitudinal_fasciculus_.left..0.imaging	0.0208811	0.0290238	-0.147379
brain_bio.weighted.mean_od_in_tract_inferior_longitudinal_fasciculus_.right..0.imaging	0.0234299	0.02774	-0.156924
brain_bio.weighted.mean_od_in_tract_posterior_thalamic_radiation_.left..0.imaging	0.0223067	0.0164387	-0.121141
brain_bio.weighted.mean_od_in_tract_posterior_thalamic_radiation_.right..0.imaging	0.0268239	0.0164358	-0.119172
brain_bio.weighted.mean_od_in_tract_superior_longitudinal_fasciculus_.left..0.imaging	0.0112524	0.062852	-0.0979991
brain_bio.weighted.mean_od_in_tract_superior_longitudinal_fasciculus_.right..0.imaging	0.0127645	0.0683129	-0.101771
brain_bio.weighted.mean_od_in_tract_superior_thalamic_radiation_.right..0.imaging	0.0267462	0.0438373	-0.101746
brain_bio.weighted.mean_od_in_tract_uncinate_fasciculus_.left..0.imaging	0.00411207	0.0306821	-0.102401
brain_bio.weighted.mean_od_in_tract_uncinate_fasciculus_.right..0.imaging	0.00867562	0.0291371	-0.105012
brain_bio.weighted.mean_isovf_in_tract_acoustic_radiation_.left..0.imaging	-0.00709002	-0.0620291	-0.0480401
brain_bio.weighted.mean_isovf_in_tract_acoustic_radiation_.right..0.imaging	-0.0136584	-0.0571659	-0.0902888
brain_bio.weighted.mean_isovf_in_tract_anterior_thalamic_radiation_.left..0.imaging	-0.0339756	-0.0970183	-0.081508
brain_bio.weighted.mean_isovf_in_tract_anterior_thalamic_radiation_.right..0.imaging	-0.0340685	-0.103697	-0.0807551
brain_bio.weighted.mean_isovf_in_tract_cingulate_gyrus_part_of_cingulum_.left..0.imaging	0.000817859	-0.100465	-0.0449245
brain_bio.weighted.mean_isovf_in_tract_cingulate_gyrus_part_of_cingulum_.right..0.imaging	0.00211069	-0.103825	-0.0540229
brain_bio.weighted.mean_isovf_in_tract_corticospinal_tract_.left..0.imaging	-0.0379426	-0.0713283	-0.060443
brain_bio.weighted.mean_isovf_in_tract_corticospinal_tract_.right..0.imaging	-0.0380344	-0.0803381	-0.0714677
brain_bio.weighted.mean_isovf_in_tract_forceps_major.0.imaging	-0.0218781	-0.0418069	-0.0170073
brain_bio.weighted.mean_isovf_in_tract_forceps_minor.0.imaging	-0.00494007	-0.103353	-0.079141
brain_bio.weighted.mean_isovf_in_tract_inferior_fronto.occipital_fasciculus_.left..0.imaging	-0.0232607	-0.115156	-0.0911443
brain_bio.weighted.mean_isovf_in_tract_inferior_fronto.occipital_fasciculus_.right..0.imaging	-0.0230876	-0.121317	-0.108879
brain_bio.weighted.mean_isovf_in_tract_inferior_longitudinal_fasciculus_.left..0.imaging	-0.0315261	-0.105114	-0.0854447
brain_bio.weighted.mean_isovf_in_tract_inferior_longitudinal_fasciculus_.right..0.imaging	-0.031688	-0.114876	-0.10922
brain_bio.weighted.mean_isovf_in_tract_posterior_thalamic_radiation_.left..0.imaging	-0.0316825	-0.0883693	-0.0612576
brain_bio.weighted.mean_isovf_in_tract_posterior_thalamic_radiation_.right..0.imaging	-0.0290785	-0.094935	-0.0800656
brain_bio.weighted.mean_isovf_in_tract_superior_longitudinal_fasciculus_.left..0.imaging	-0.0545797	-0.103669	-0.0892283
brain_bio.weighted.mean_isovf_in_tract_superior_longitudinal_fasciculus_.right..0.imaging	-0.0524813	-0.108147	-0.0973269
brain_bio.weighted.mean_isovf_in_tract_superior_thalamic_radiation_.left..0.imaging	-0.0462502	-0.104099	-0.109194
brain_bio.weighted.mean_isovf_in_tract_superior_thalamic_radiation_.right..0.imaging	-0.0448718	-0.105046	-0.102641
brain_bio.weighted.mean_isovf_in_tract_uncinate_fasciculus_.left..0.imaging	-0.0226422	-0.0469763	-0.0908614
brain_bio.weighted.mean_isovf_in_tract_uncinate_fasciculus_.right..0.imaging	-0.0197113	-0.0745731	-0.0917776
brain_bio.weighted.mean_md_in_tract_cingulate_gyrus_part_of_cingulum_.right..0.imaging	-0.0866791	-0.0512888	-0.0263053
brain_bio.weighted.mean_md_in_tract_uncinate_fasciculus_.left..0.imaging	-0.0843843	-0.00470607	-0.0307167
brain_bio.weighted.mean_fa_in_tract_inferior_fronto.occipital_fasciculus_.left..0.imaging	0.0827264	-0.113166	-0.00889328

## Sheet: supplementary_table07
Heart Feature	Mode1	Mode2	Mode3	Brain Feature	Mode1	Mode2	Mode3
heart_shape_Volume_LV_ED	0.747038	-0.280833	0.155566	brain_bio.volume_of_peripheral_cortical_grey_matter.0.imaging	0.609633	-0.46756	0.153548
heart_shape_SurfaceArea_LV_ED	0.781168	-0.200921	0.172812	brain_bio.volume_of_ventricular_cerebrospinal_fluid.0.imaging	0.389583	0.310493	-0.281519
heart_shape_SurfaceAreatoVolumeRatio_LV_ED	-0.48615	0.391005	-0.0940368	brain_bio.volume_of_grey_matter.0.imaging	0.620697	-0.490608	0.104766
heart_shape_Sphericity_LV_ED	-0.314479	-0.233889	-0.0883457	brain_bio.volume_of_white_matter.0.imaging	0.783038	-0.242588	0.0217672
heart_shape_Max3Ddiameter_LV_ED	0.663779	-0.191678	0.0916492	brain_bio.volume_of_brain._grey.white_matter.0.imaging	0.743067	-0.378193	0.064069
heart_shape_Max2DdiameterSlice_LV_ED	0.522666	-0.128316	0.158855	brain_bio.volume_of_thalamus_.left..0.imaging	0.570209	-0.453534	0.0591304
heart_shape_Max2DdiameterColumn_LV_ED	0.70523	-0.252286	0.109868	brain_bio.volume_of_thalamus_.right..0.imaging	0.596701	-0.45375	0.0607039
heart_shape_Max2DdiameterRow_LV_ED	0.662369	-0.213838	0.105493	brain_bio.volume_of_caudate_.left..0.imaging	0.445882	-0.233908	-0.0447402
heart_shape_MajorAxis_LV_ED	0.719926	-0.177724	0.101588	brain_bio.volume_of_caudate_.right..0.imaging	0.444982	-0.212138	-0.0779468
heart_shape_MinorAxis_LV_ED	0.619932	-0.262193	0.217866	brain_bio.volume_of_putamen_.left..0.imaging	0.5526	-0.394847	0.0486113
heart_shape_LeastAxis_LV_ED	0.659791	-0.208467	0.135292	brain_bio.volume_of_pallidum_.left..0.imaging	0.424882	-0.215637	-0.110086
heart_shape_Elongation_LV_ED	-0.175061	-0.0451776	0.0882121	brain_bio.volume_of_pallidum_.right..0.imaging	0.429982	-0.300199	-0.0855466
heart_shape_Flatness_LV_ED	-0.155454	0.00686428	0.0149882	brain_bio.volume_of_hippocampus_.left..0.imaging	0.311544	-0.260616	0.0562219
heart_shape_Volume_LV_ES	0.685046	-0.258197	0.0777738	brain_bio.volume_of_hippocampus_.right..0.imaging	0.355963	-0.233279	0.0220068
heart_shape_SurfaceArea_LV_ES	0.741057	-0.189079	0.0841802	brain_bio.volume_of_amygdala_.left..0.imaging	0.354254	-0.095273	-0.0428213
heart_shape_SurfaceAreatoVolumeRatio_LV_ES	-0.472881	0.408453	-0.0676281	brain_bio.volume_of_amygdala_.right..0.imaging	0.305572	-0.0792538	-0.0198631
heart_shape_Sphericity_LV_ES	-0.346281	-0.289204	-0.0229344	brain_bio.volume_of_accumbens_.left..0.imaging	0.243902	-0.413536	0.147758
heart_shape_Max3Ddiameter_LV_ES	0.650339	-0.165122	0.042195	brain_bio.volume_of_accumbens_.right..0.imaging	0.178812	-0.432789	0.205379
heart_shape_Max2DdiameterSlice_LV_ES	0.586646	-0.0122551	0.0282161	brain_bio.volume_of_brain_stem_._4th_ventricle.0.imaging	0.606911	-0.194598	-0.142911
heart_shape_Max2DdiameterColumn_LV_ES	0.66283	-0.20243	0.0582246	brain_wmh	0.139114	0.470155	-0.188233
heart_shape_Max2DdiameterRow_LV_ES	0.648273	-0.197675	0.0505894	brain_bio.weighted.mean_fa_in_tract_acoustic_radiation_.left..0.imaging	0.0543854	-0.0438959	0.120787
heart_shape_MajorAxis_LV_ES	0.702465	-0.125797	0.00850261	brain_bio.weighted.mean_fa_in_tract_acoustic_radiation_.right..0.imaging	0.268363	0.0278287	0.172098
heart_shape_MinorAxis_LV_ES	0.6543	-0.137617	0.0886604	brain_bio.weighted.mean_fa_in_tract_anterior_thalamic_radiation_.left..0.imaging	0.066105	-0.299366	0.259442
heart_shape_LeastAxis_LV_ES	0.631977	-0.248692	0.122757	brain_bio.weighted.mean_fa_in_tract_anterior_thalamic_radiation_.right..0.imaging	0.117961	-0.236706	0.258552
heart_shape_Elongation_LV_ES	-0.0867572	-0.00304554	0.0827444	brain_bio.weighted.mean_fa_in_tract_cingulate_gyrus_part_of_cingulum_.left..0.imaging	0.1754	-0.188797	0.105666
heart_shape_Flatness_LV_ES	-0.134051	-0.115722	0.116074	brain_bio.weighted.mean_fa_in_tract_cingulate_gyrus_part_of_cingulum_.right..0.imaging	0.135457	-0.146415	0.0471255
heart_shape_Volume_RV_ED	0.796237	-0.331869	0.132293	brain_bio.weighted.mean_fa_in_tract_corticospinal_tract_.left..0.imaging	0.177417	-0.0467306	0.191101
heart_shape_SurfaceArea_RV_ED	0.772717	-0.39541	0.0904439	brain_bio.weighted.mean_fa_in_tract_corticospinal_tract_.right..0.imaging	0.277847	-0.0211439	0.192219
heart_shape_SurfaceAreatoVolumeRatio_RV_ED	-0.690629	0.157518	-0.188347	brain_bio.weighted.mean_fa_in_tract_forceps_major.0.imaging	-0.00128892	-0.0655832	0.109039
heart_shape_Sphericity_RV_ED	0.0292163	0.269658	0.152558	brain_bio.weighted.mean_fa_in_tract_forceps_minor.0.imaging	0.0503548	-0.29185	0.222257
heart_shape_Max3Ddiameter_RV_ED	0.684209	-0.333566	0.0865306	brain_bio.weighted.mean_fa_in_tract_inferior_fronto.occipital_fasciculus_.right..0.imaging	-0.0131361	-0.19844	0.264278
heart_shape_Max2DdiameterSlice_RV_ED	0.478036	-0.44983	0.0160995	brain_bio.weighted.mean_fa_in_tract_inferior_longitudinal_fasciculus_.left..0.imaging	-0.101961	-0.245772	0.215542
heart_shape_Max2DdiameterColumn_RV_ED	0.632006	-0.295124	0.141993	brain_bio.weighted.mean_fa_in_tract_inferior_longitudinal_fasciculus_.right..0.imaging	-0.0184301	-0.230115	0.276819
heart_shape_Max2DdiameterRow_RV_ED	0.607189	-0.300912	0.107907	brain_bio.weighted.mean_fa_in_tract_posterior_thalamic_radiation_.left..0.imaging	-0.107244	-0.349704	0.107937
heart_shape_MajorAxis_RV_ED	0.632965	-0.454527	0.108198	brain_bio.weighted.mean_fa_in_tract_posterior_thalamic_radiation_.right..0.imaging	-0.000301388	-0.273372	0.145381
heart_shape_MinorAxis_RV_ED	0.566816	-0.432573	0.074963	brain_bio.weighted.mean_fa_in_tract_superior_longitudinal_fasciculus_.left..0.imaging	-0.0578277	-0.245658	0.194553
heart_shape_LeastAxis_RV_ED	0.700281	-0.0681827	0.0239995	brain_bio.weighted.mean_fa_in_tract_superior_longitudinal_fasciculus_.right..0.imaging	0.0376836	-0.213161	0.232892
heart_shape_Elongation_RV_ED	0.0798048	-0.0772882	-0.00820465	brain_bio.weighted.mean_fa_in_tract_superior_thalamic_radiation_.left..0.imaging	0.150649	-0.0493394	0.107922
heart_shape_Flatness_RV_ED	0.0702491	0.370227	-0.0842558	brain_bio.weighted.mean_fa_in_tract_superior_thalamic_radiation_.right..0.imaging	0.166761	-0.0399085	0.122679
heart_shape_Volume_RV_ES	0.768807	-0.335531	0.108442	brain_bio.weighted.mean_fa_in_tract_uncinate_fasciculus_.left..0.imaging	0.135673	-0.190737	0.23637
heart_shape_SurfaceArea_RV_ES	0.772996	-0.369149	0.090784	brain_bio.weighted.mean_fa_in_tract_uncinate_fasciculus_.right..0.imaging	0.128777	-0.196595	0.2342
heart_shape_SurfaceAreatoVolumeRatio_RV_ES	-0.679046	0.239864	-0.12609	brain_bio.weighted.mean_md_in_tract_acoustic_radiation_.left..0.imaging	0.00706498	0.0537116	-0.1468
heart_shape_Sphericity_RV_ES	0.0702475	0.12918	0.0924587	brain_bio.weighted.mean_md_in_tract_acoustic_radiation_.right..0.imaging	-0.175454	0.0223291	-0.300298
heart_shape_Max3Ddiameter_RV_ES	0.686346	-0.209504	0.0985816	brain_bio.weighted.mean_md_in_tract_anterior_thalamic_radiation_.left..0.imaging	0.108181	0.464282	-0.503731
heart_shape_Max2DdiameterSlice_RV_ES	0.525676	-0.230329	0.0492469	brain_bio.weighted.mean_md_in_tract_anterior_thalamic_radiation_.right..0.imaging	0.130963	0.48346	-0.471422
heart_shape_Max2DdiameterColumn_RV_ES	0.594205	-0.258239	0.163637	brain_bio.weighted.mean_md_in_tract_cingulate_gyrus_part_of_cingulum_.left..0.imaging	0.00306473	0.24119	-0.207804
heart_shape_Max2DdiameterRow_RV_ES	0.504575	-0.278822	0.0461777	brain_bio.weighted.mean_md_in_tract_corticospinal_tract_.left..0.imaging	0.024843	0.109966	-0.30072
heart_shape_MajorAxis_RV_ES	0.627915	-0.229382	0.0520366	brain_bio.weighted.mean_md_in_tract_corticospinal_tract_.right..0.imaging	-0.0349091	0.0868413	-0.303896
heart_shape_MinorAxis_RV_ES	0.586483	-0.388693	0.12129	brain_bio.weighted.mean_md_in_tract_forceps_major.0.imaging	0.0437215	0.00336813	-0.206642
heart_shape_LeastAxis_RV_ES	0.721876	-0.234987	0.0272661	brain_bio.weighted.mean_md_in_tract_forceps_minor.0.imaging	0.0690678	0.222425	-0.281616
heart_shape_Elongation_RV_ES	0.194037	-0.235706	0.0924407	brain_bio.weighted.mean_md_in_tract_inferior_fronto.occipital_fasciculus_.left..0.imaging	0.12119	0.297287	-0.39789
heart_shape_Flatness_RV_ES	0.192515	-0.0248727	-0.0212157	brain_bio.weighted.mean_md_in_tract_inferior_fronto.occipital_fasciculus_.right..0.imaging	0.129264	0.311545	-0.390914
heart_shape_Volume_MYO_ED	0.907165	-0.0174184	0.114128	brain_bio.weighted.mean_md_in_tract_inferior_longitudinal_fasciculus_.left..0.imaging	0.134238	0.232952	-0.374487
heart_shape_SurfaceArea_MYO_ED	0.828334	-0.199211	0.171929	brain_bio.weighted.mean_md_in_tract_inferior_longitudinal_fasciculus_.right..0.imaging	0.120218	0.257154	-0.396172
heart_shape_SurfaceAreatoVolumeRatio_MYO_ED	-0.798237	-0.215044	0.0114725	brain_bio.weighted.mean_md_in_tract_posterior_thalamic_radiation_.left..0.imaging	0.169137	0.327872	-0.324032
heart_shape_Sphericity_MYO_ED	0.388979	0.41793	-0.134902	brain_bio.weighted.mean_md_in_tract_posterior_thalamic_radiation_.right..0.imaging	0.146184	0.326428	-0.308868
heart_shape_Max3Ddiameter_MYO_ED	0.656491	-0.148087	0.12623	brain_bio.weighted.mean_md_in_tract_superior_longitudinal_fasciculus_.left..0.imaging	0.0855367	0.333838	-0.327144
heart_shape_Max2DdiameterSlice_MYO_ED	0.538995	-0.111361	0.167542	brain_bio.weighted.mean_md_in_tract_superior_longitudinal_fasciculus_.right..0.imaging	0.0528529	0.327795	-0.319183
heart_shape_Max2DdiameterColumn_MYO_ED	0.763209	-0.189744	0.13319	brain_bio.weighted.mean_md_in_tract_superior_thalamic_radiation_.left..0.imaging	0.0115697	0.385884	-0.33202
heart_shape_Max2DdiameterRow_MYO_ED	0.67554	-0.188757	0.118969	brain_bio.weighted.mean_md_in_tract_superior_thalamic_radiation_.right..0.imaging	-0.00674022	0.367823	-0.340741
heart_shape_MajorAxis_MYO_ED	0.748757	-0.162574	0.148915	brain_bio.weighted.mean_md_in_tract_uncinate_fasciculus_.right..0.imaging	0.0406529	0.286163	-0.40845
heart_shape_MinorAxis_MYO_ED	0.710572	-0.236193	0.174668	brain_bio.weighted.mean_mo_in_tract_acoustic_radiation_.left..0.imaging	0.0104141	0.0758066	0.0879583
heart_shape_LeastAxis_MYO_ED	0.739456	-0.300737	0.147814	brain_bio.weighted.mean_mo_in_tract_acoustic_radiation_.right..0.imaging	0.0335132	0.0438408	0.0609898
heart_shape_Elongation_MYO_ED	-0.106956	-0.0689689	0.0162939	brain_bio.weighted.mean_mo_in_tract_anterior_thalamic_radiation_.left..0.imaging	0.0904548	0.00549001	-0.104237
heart_shape_Flatness_MYO_ED	-0.080883	-0.144424	-0.015012	brain_bio.weighted.mean_mo_in_tract_anterior_thalamic_radiation_.right..0.imaging	0.182158	-0.0300492	-0.0972593
heart_shape_Volume_MYO_ES	0.905096	0.0306156	0.102584	brain_bio.weighted.mean_mo_in_tract_cingulate_gyrus_part_of_cingulum_.left..0.imaging	0.119335	-0.247848	0.208281
heart_shape_SurfaceArea_MYO_ES	0.843065	-0.148323	0.128624	brain_bio.weighted.mean_mo_in_tract_cingulate_gyrus_part_of_cingulum_.right..0.imaging	0.0679304	-0.174409	0.129134
heart_shape_SurfaceAreatoVolumeRatio_MYO_ES	-0.658347	-0.284057	-0.00102324	brain_bio.weighted.mean_mo_in_tract_corticospinal_tract_.left..0.imaging	0.143351	0.00705804	0.0391608
heart_shape_Sphericity_MYO_ES	0.0517826	0.430987	-0.0942254	brain_bio.weighted.mean_mo_in_tract_corticospinal_tract_.right..0.imaging	0.142272	-0.0360326	0.00338325
heart_shape_Max3Ddiameter_MYO_ES	0.634916	-0.117294	0.0668459	brain_bio.weighted.mean_mo_in_tract_forceps_major.0.imaging	0.0921544	-0.0929516	0.0608711
heart_shape_Max2DdiameterSlice_MYO_ES	0.549199	-0.0368128	0.0972876	brain_bio.weighted.mean_mo_in_tract_forceps_minor.0.imaging	0.0156785	-0.192348	0.144736
heart_shape_Max2DdiameterColumn_MYO_ES	0.796788	-0.151256	0.0728722	brain_bio.weighted.mean_mo_in_tract_inferior_fronto.occipital_fasciculus_.left..0.imaging	0.0612457	-0.125541	0.0599867
heart_shape_Max2DdiameterRow_MYO_ES	0.66338	-0.127244	0.0684785	brain_bio.weighted.mean_mo_in_tract_inferior_fronto.occipital_fasciculus_.right..0.imaging	0.204193	-0.0327734	0.129814
heart_shape_MajorAxis_MYO_ES	0.79666	-0.143454	0.0861361	brain_bio.weighted.mean_mo_in_tract_inferior_longitudinal_fasciculus_.left..0.imaging	0.172115	-0.107108	0.0558856
heart_shape_MinorAxis_MYO_ES	0.774425	-0.161487	0.118013	brain_bio.weighted.mean_mo_in_tract_inferior_longitudinal_fasciculus_.right..0.imaging	0.24473	-0.091789	0.0908974
heart_shape_LeastAxis_MYO_ES	0.773123	-0.25249	0.131147	brain_bio.weighted.mean_mo_in_tract_posterior_thalamic_radiation_.left..0.imaging	0.17814	-0.225618	-0.0470814
heart_shape_Elongation_MYO_ES	-0.149742	-0.00170017	0.0299814	brain_bio.weighted.mean_mo_in_tract_posterior_thalamic_radiation_.right..0.imaging	0.230593	-0.0962501	0.0241795
heart_shape_Flatness_MYO_ES	-0.139297	-0.129344	0.0503062	brain_bio.weighted.mean_mo_in_tract_superior_longitudinal_fasciculus_.left..0.imaging	0.222236	0.0131263	0.0827179
heart_intensity_Energy_MYO_ED	0.417508	-0.423097	-0.514209	brain_bio.weighted.mean_mo_in_tract_superior_longitudinal_fasciculus_.right..0.imaging	0.292698	0.0189962	0.0553865
heart_intensity_TotalEnergy_MYO_ED	0.459483	-0.378575	-0.488667	brain_bio.weighted.mean_mo_in_tract_superior_thalamic_radiation_.left..0.imaging	0.26072	0.141649	-0.138904
heart_intensity_Entropy_MYO_ED	-0.457366	-0.235213	-0.0455092	brain_bio.weighted.mean_mo_in_tract_superior_thalamic_radiation_.right..0.imaging	0.293248	0.103643	-0.211858
heart_intensity_Minimum_MYO_ED	-0.0442174	-0.219088	-0.519721	brain_bio.weighted.mean_mo_in_tract_uncinate_fasciculus_.left..0.imaging	0.0441038	-0.107586	0.0654811
heart_intensity_Percentile10_MYO_ED	0.139553	-0.391487	-0.664547	brain_bio.weighted.mean_mo_in_tract_uncinate_fasciculus_.right..0.imaging	0.103751	-0.138887	0.0870601
heart_intensity_Percentile90_MYO_ED	-0.147331	-0.43125	-0.531206	brain_bio.weighted.mean_l1_in_tract_acoustic_radiation_.left..0.imaging	0.0413765	0.0543485	-0.0946287
heart_intensity_Maximum_MYO_ED	-0.155503	-0.29919	-0.366865	brain_bio.weighted.mean_l1_in_tract_acoustic_radiation_.right..0.imaging	-0.0795592	0.0515339	-0.26167
heart_intensity_Mean_MYO_ED	0.0161061	-0.414858	-0.653258	brain_bio.weighted.mean_l1_in_tract_anterior_thalamic_radiation_.left..0.imaging	0.168039	0.42077	-0.499624
heart_intensity_Median_MYO_ED	0.0591654	-0.388951	-0.666913	brain_bio.weighted.mean_l1_in_tract_anterior_thalamic_radiation_.right..0.imaging	0.222988	0.45644	-0.441559
heart_intensity_InterquartileRange_MYO_ED	-0.381586	-0.0670844	0.0243168	brain_bio.weighted.mean_l1_in_tract_cingulate_gyrus_part_of_cingulum_.left..0.imaging	0.137442	0.034859	-0.0776497
heart_intensity_Range_MYO_ED	-0.158654	-0.285251	-0.3123	brain_bio.weighted.mean_l1_in_tract_cingulate_gyrus_part_of_cingulum_.right..0.imaging	0.0798103	0.0735764	-0.102983
heart_intensity_MeanAbsoluteDeviation_MYO_ED	-0.451863	-0.179294	-0.0019987	brain_bio.weighted.mean_l1_in_tract_corticospinal_tract_.left..0.imaging	0.162481	0.071026	-0.175137
heart_intensity_RobustMeanAbsoluteDeviation_MYO_ED	-0.407976	-0.0847642	0.0531257	brain_bio.weighted.mean_l1_in_tract_corticospinal_tract_.right..0.imaging	0.155789	0.0618149	-0.175134
heart_intensity_RootMeanSquared_MYO_ED	-0.0173815	-0.417574	-0.634696	brain_bio.weighted.mean_l1_in_tract_forceps_major.0.imaging	0.0728426	-0.0187695	-0.207245
heart_intensity_Skewness_MYO_ED	-0.163417	-0.0112301	0.0663451	brain_bio.weighted.mean_l1_in_tract_inferior_fronto.occipital_fasciculus_.left..0.imaging	0.126878	0.174621	-0.350376
heart_intensity_Kurtosis_MYO_ED	0.0448575	-0.0596934	-0.202415	brain_bio.weighted.mean_l1_in_tract_inferior_fronto.occipital_fasciculus_.right..0.imaging	0.171935	0.24566	-0.312295
heart_intensity_Variance_MYO_ED	-0.301037	-0.175807	-0.0582902	brain_bio.weighted.mean_l1_in_tract_inferior_longitudinal_fasciculus_.left..0.imaging	0.130937	0.13438	-0.338328
heart_intensity_Uniformity_MYO_ED	0.389545	0.131053	-0.022645	brain_bio.weighted.mean_l1_in_tract_inferior_longitudinal_fasciculus_.right..0.imaging	0.159399	0.171619	-0.330439
heart_intensity_Energy_MYO_ES	0.410154	-0.534233	-0.420306	brain_bio.weighted.mean_l1_in_tract_posterior_thalamic_radiation_.left..0.imaging	0.179766	0.196937	-0.331832
heart_intensity_TotalEnergy_MYO_ES	0.446652	-0.500762	-0.400246	brain_bio.weighted.mean_l1_in_tract_posterior_thalamic_radiation_.right..0.imaging	0.186272	0.223532	-0.289852
heart_intensity_Entropy_MYO_ES	-0.105266	-0.379093	0.0603854	brain_bio.weighted.mean_l1_in_tract_superior_longitudinal_fasciculus_.left..0.imaging	0.101076	0.285995	-0.287662
heart_intensity_Minimum_MYO_ES	-0.0145322	-0.219078	-0.464841	brain_bio.weighted.mean_l1_in_tract_superior_longitudinal_fasciculus_.right..0.imaging	0.112506	0.295798	-0.253577
heart_intensity_Percentile10_MYO_ES	0.0462741	-0.502622	-0.613145	brain_bio.weighted.mean_l1_in_tract_superior_thalamic_radiation_.left..0.imaging	0.125839	0.399987	-0.297663
heart_intensity_Percentile90_MYO_ES	0.0107371	-0.596585	-0.470125	brain_bio.weighted.mean_l1_in_tract_superior_thalamic_radiation_.right..0.imaging	0.110348	0.379508	-0.311553
heart_intensity_Maximum_MYO_ES	-0.0172811	-0.437337	-0.386264	brain_bio.weighted.mean_l1_in_tract_uncinate_fasciculus_.left..0.imaging	0.0812128	0.199249	-0.365583
heart_intensity_Mean_MYO_ES	0.0214727	-0.589672	-0.547568	brain_bio.weighted.mean_l1_in_tract_uncinate_fasciculus_.right..0.imaging	0.132178	0.214518	-0.344343
heart_intensity_Median_MYO_ES	0.0151998	-0.599694	-0.531513	brain_bio.weighted.mean_l2_in_tract_acoustic_radiation_.left..0.imaging	-0.0090982	0.0341642	-0.168594
heart_intensity_InterquartileRange_MYO_ES	-0.0595902	-0.387454	0.0776184	brain_bio.weighted.mean_l2_in_tract_acoustic_radiation_.right..0.imaging	-0.196773	-0.000514993	-0.299564
heart_intensity_Range_MYO_ES	-0.0153453	-0.427039	-0.30656	brain_bio.weighted.mean_l2_in_tract_anterior_thalamic_radiation_.left..0.imaging	0.0724928	0.444311	-0.469223
heart_intensity_MeanAbsoluteDeviation_MYO_ES	-0.076817	-0.402541	0.0432895	brain_bio.weighted.mean_l2_in_tract_anterior_thalamic_radiation_.right..0.imaging	0.0675141	0.461083	-0.448643
heart_intensity_RobustMeanAbsoluteDeviation_MYO_ES	-0.0569723	-0.391293	0.0796937	brain_bio.weighted.mean_l2_in_tract_cingulate_gyrus_part_of_cingulum_.right..0.imaging	-0.0803601	0.259572	-0.196912
heart_intensity_RootMeanSquared_MYO_ES	0.0170911	-0.595642	-0.533702	brain_bio.weighted.mean_l2_in_tract_corticospinal_tract_.left..0.imaging	-0.098643	0.0931886	-0.288486
heart_intensity_Skewness_MYO_ES	0.00932841	0.309005	0.0660394	brain_bio.weighted.mean_l2_in_tract_corticospinal_tract_.right..0.imaging	-0.157449	0.0804715	-0.289854
heart_intensity_Kurtosis_MYO_ES	-0.00851036	0.0318654	-0.187191	brain_bio.weighted.mean_l2_in_tract_forceps_major.0.imaging	0.0103024	0.0161042	-0.174924
heart_intensity_Variance_MYO_ES	-0.0610696	-0.300967	-0.0117843	brain_bio.weighted.mean_l2_in_tract_forceps_minor.0.imaging	0.00869098	0.267857	-0.269185
heart_intensity_Uniformity_MYO_ES	0.0786075	0.314823	-0.0999288	brain_bio.weighted.mean_l2_in_tract_inferior_fronto.occipital_fasciculus_.left..0.imaging	0.0781127	0.329789	-0.370587
heart_texture_Autocorrelation_glcm_MYO_ED	0.012135	-0.389496	-0.577504	brain_bio.weighted.mean_l2_in_tract_inferior_fronto.occipital_fasciculus_.right..0.imaging	0.0481946	0.312411	-0.397442
heart_texture_JointAverage_glcm_MYO_ED	0.0217438	-0.408117	-0.604033	brain_bio.weighted.mean_l2_in_tract_inferior_longitudinal_fasciculus_.left..0.imaging	0.0822627	0.26156	-0.354571
heart_texture_ClusterProminence_glcm_MYO_ED	-0.0606397	-0.0278925	0.00821357	brain_bio.weighted.mean_l2_in_tract_inferior_longitudinal_fasciculus_.right..0.imaging	0.0437457	0.277609	-0.395769
heart_texture_ClusterShade_glcm_MYO_ED	-0.115327	-0.0384117	0.0388528	brain_bio.weighted.mean_l2_in_tract_posterior_thalamic_radiation_.left..0.imaging	0.108527	0.387338	-0.292561
heart_texture_ClusterTendency_glcm_MYO_ED	-0.226907	-0.129653	-0.0239974	brain_bio.weighted.mean_l2_in_tract_posterior_thalamic_radiation_.right..0.imaging	0.0673551	0.366907	-0.29876
heart_texture_Contrast_glcm_MYO_ED	-0.44766	-0.233489	-0.0248122	brain_bio.weighted.mean_l2_in_tract_superior_longitudinal_fasciculus_.left..0.imaging	0.0253822	0.315552	-0.330376
heart_texture_Correlation_glcm_MYO_ED	0.349445	0.0940574	-0.084538	brain_bio.weighted.mean_l2_in_tract_superior_longitudinal_fasciculus_.right..0.imaging	-0.0281015	0.312543	-0.326749
heart_texture_DifferenceAverage_glcm_MYO_ED	-0.540253	-0.231902	0.0277559	brain_bio.weighted.mean_l2_in_tract_superior_thalamic_radiation_.left..0.imaging	-0.0968393	0.289317	-0.274634
heart_texture_DifferenceEntropy_glcm_MYO_ED	-0.567429	-0.272172	0.0217478	brain_bio.weighted.mean_l2_in_tract_uncinate_fasciculus_.left..0.imaging	-0.021351	0.277625	-0.393
heart_texture_DifferenceVariance_glcm_MYO_ED	-0.38782	-0.242619	-0.0655064	brain_bio.weighted.mean_l2_in_tract_uncinate_fasciculus_.right..0.imaging	-0.00642571	0.306085	-0.403078
heart_texture_JointEnergy_glcm_MYO_ED	0.336205	0.119653	-0.0135207	brain_bio.weighted.mean_l3_in_tract_acoustic_radiation_.left..0.imaging	-0.022237	0.0594215	-0.153671
heart_texture_JointEntropy_glcm_MYO_ED	-0.448299	-0.224725	-0.0123691	brain_bio.weighted.mean_l3_in_tract_acoustic_radiation_.right..0.imaging	-0.234905	0.00555699	-0.286664
heart_texture_InformalMeasureofCorrelation1_glcm_MYO_ED	-0.391253	-0.160104	0.175532	brain_bio.weighted.mean_l3_in_tract_anterior_thalamic_radiation_.left..0.imaging	0.0622447	0.468819	-0.473468
heart_texture_InformalMeasureofCorrelation2_glcm_MYO_ED	0.178893	0.0164887	-0.193286	brain_bio.weighted.mean_l3_in_tract_anterior_thalamic_radiation_.right..0.imaging	0.0685481	0.465706	-0.459144
heart_texture_InverseDifferenceMoment_glcm_MYO_ED	0.545466	0.208522	-0.0553907	brain_bio.weighted.mean_l3_in_tract_cingulate_gyrus_part_of_cingulum_.left..0.imaging	-0.121041	0.238547	-0.152031
heart_texture_InverseDifferenceMomentNormalized_glcm_MYO_ED	0.181093	-0.199301	-0.40399	brain_bio.weighted.mean_l3_in_tract_cingulate_gyrus_part_of_cingulum_.right..0.imaging	-0.117538	0.218598	-0.107105
heart_texture_InverseDifference_glcm_MYO_ED	0.532208	0.200843	-0.0529741	brain_bio.weighted.mean_l3_in_tract_corticospinal_tract_.left..0.imaging	-0.0765375	0.113552	-0.304024
heart_texture_InverseDifferenceNormalized_glcm_MYO_ED	0.283498	-0.128396	-0.368468	brain_bio.weighted.mean_l3_in_tract_corticospinal_tract_.right..0.imaging	-0.187258	0.0730613	-0.313694
heart_texture_InverseVariance_glcm_MYO_ED	-0.328438	-0.0899441	0.0400988	brain_bio.weighted.mean_l3_in_tract_forceps_major.0.imaging	0.0337859	0.0145255	-0.185142
heart_texture_MaximumProbability_glcm_MYO_ED	0.277989	0.0966568	0.0219196	brain_bio.weighted.mean_l3_in_tract_forceps_minor.0.imaging	0.0243503	0.267426	-0.273626
heart_texture_SumAverage_glcm_MYO_ED	0.0217438	-0.408117	-0.604033	brain_bio.weighted.mean_l3_in_tract_inferior_fronto.occipital_fasciculus_.left..0.imaging	0.123438	0.321316	-0.366318
heart_texture_SumEntropy_glcm_MYO_ED	-0.367424	-0.208131	-0.0387842	brain_bio.weighted.mean_l3_in_tract_inferior_fronto.occipital_fasciculus_.right..0.imaging	0.128651	0.310961	-0.379984
heart_texture_SumofSquares_glcm_MYO_ED	-0.300853	-0.165272	-0.0251158	brain_bio.weighted.mean_l3_in_tract_inferior_longitudinal_fasciculus_.left..0.imaging	0.162812	0.264042	-0.355641
heart_texture_Autocorrelation_glcm_MYO_ES	-0.0104478	-0.5655	-0.399624	brain_bio.weighted.mean_l3_in_tract_inferior_longitudinal_fasciculus_.right..0.imaging	0.129744	0.281502	-0.391756
heart_texture_JointAverage_glcm_MYO_ES	-0.0153984	-0.575214	-0.419121	brain_bio.weighted.mean_l3_in_tract_posterior_thalamic_radiation_.left..0.imaging	0.187908	0.357213	-0.287428
heart_texture_ClusterProminence_glcm_MYO_ES	-0.0156236	-0.0300787	0.0272511	brain_bio.weighted.mean_l3_in_tract_posterior_thalamic_radiation_.right..0.imaging	0.149219	0.341965	-0.279941
heart_texture_ClusterShade_glcm_MYO_ES	-0.00574714	0.014393	0.024449	brain_bio.weighted.mean_l3_in_tract_superior_longitudinal_fasciculus_.left..0.imaging	0.10975	0.330631	-0.294845
heart_texture_ClusterTendency_glcm_MYO_ES	0.0173952	-0.259256	0.0303518	brain_bio.weighted.mean_l3_in_tract_superior_longitudinal_fasciculus_.right..0.imaging	0.0559717	0.310528	-0.318343
heart_texture_Contrast_glcm_MYO_ES	-0.262805	-0.176145	0.00279219	brain_bio.weighted.mean_l3_in_tract_superior_thalamic_radiation_.left..0.imaging	-0.0429069	0.334258	-0.327738
heart_texture_Correlation_glcm_MYO_ES	0.395786	-0.25394	0.0462354	brain_bio.weighted.mean_l3_in_tract_superior_thalamic_radiation_.right..0.imaging	-0.0565171	0.314636	-0.347613
heart_texture_DifferenceAverage_glcm_MYO_ES	-0.32344	-0.161407	0.0679217	brain_bio.weighted.mean_l3_in_tract_uncinate_fasciculus_.left..0.imaging	-0.056053	0.251953	-0.372828
heart_texture_DifferenceEntropy_glcm_MYO_ES	-0.345997	-0.214976	0.0272809	brain_bio.weighted.mean_l3_in_tract_uncinate_fasciculus_.right..0.imaging	-0.0209588	0.277568	-0.388832
heart_texture_DifferenceVariance_glcm_MYO_ES	-0.228816	-0.190792	-0.0400885	brain_bio.weighted.mean_icvf_in_tract_acoustic_radiation_.left..0.imaging	0.00626066	-0.100261	0.24959
heart_texture_JointEnergy_glcm_MYO_ES	0.123877	0.223651	-0.106215	brain_bio.weighted.mean_icvf_in_tract_acoustic_radiation_.right..0.imaging	0.0808894	-0.0850408	0.297208
heart_texture_JointEntropy_glcm_MYO_ES	-0.152731	-0.299468	0.0810369	brain_bio.weighted.mean_icvf_in_tract_anterior_thalamic_radiation_.left..0.imaging	-0.00832539	-0.292329	0.391764
heart_texture_InformalMeasureofCorrelation1_glcm_MYO_ES	-0.42659	0.254691	0.0388504	brain_bio.weighted.mean_icvf_in_tract_anterior_thalamic_radiation_.right..0.imaging	-0.0216286	-0.305472	0.397646
heart_texture_InformalMeasureofCorrelation2_glcm_MYO_ES	0.338414	-0.31686	-0.0113207	brain_bio.weighted.mean_icvf_in_tract_cingulate_gyrus_part_of_cingulum_.left..0.imaging	0.130964	-0.228021	0.170928
heart_texture_InverseDifferenceMoment_glcm_MYO_ES	0.329085	0.144231	-0.0932553	brain_bio.weighted.mean_icvf_in_tract_cingulate_gyrus_part_of_cingulum_.right..0.imaging	0.124228	-0.199968	0.172677
heart_texture_InverseDifferenceMomentNormalized_glcm_MYO_ES	0.184632	-0.311267	-0.36581	brain_bio.weighted.mean_icvf_in_tract_corticospinal_tract_.left..0.imaging	0.065811	-0.0317236	0.178004
heart_texture_InverseDifference_glcm_MYO_ES	0.326025	0.135637	-0.102319	brain_bio.weighted.mean_icvf_in_tract_corticospinal_tract_.right..0.imaging	0.143001	-0.0192149	0.208176
heart_texture_InverseDifferenceNormalized_glcm_MYO_ES	0.256088	-0.202426	-0.333791	brain_bio.weighted.mean_icvf_in_tract_forceps_minor.0.imaging	-0.0650862	-0.204633	0.315641
heart_texture_InverseVariance_glcm_MYO_ES	-0.291172	-0.0753948	0.152916	brain_bio.weighted.mean_icvf_in_tract_inferior_fronto.occipital_fasciculus_.left..0.imaging	-0.101121	-0.232582	0.281757
heart_texture_MaximumProbability_glcm_MYO_ES	0.110841	0.198916	-0.107267	brain_bio.weighted.mean_icvf_in_tract_inferior_fronto.occipital_fasciculus_.right..0.imaging	-0.119496	-0.211299	0.308552
heart_texture_SumAverage_glcm_MYO_ES	-0.0153984	-0.575214	-0.419121	brain_bio.weighted.mean_icvf_in_tract_inferior_longitudinal_fasciculus_.left..0.imaging	-0.126398	-0.185292	0.249631
heart_texture_SumEntropy_glcm_MYO_ES	-0.040419	-0.329477	0.0836792	brain_bio.weighted.mean_icvf_in_tract_inferior_longitudinal_fasciculus_.right..0.imaging	-0.121392	-0.151437	0.285632
heart_texture_SumofSquares_glcm_MYO_ES	-0.0466904	-0.252626	0.0254438	brain_bio.weighted.mean_icvf_in_tract_posterior_thalamic_radiation_.left..0.imaging	-0.194399	-0.224152	0.229476
heart_texture_SmallAreaEmphasis_glszm_MYO_ED	-0.00944397	-0.221233	-0.203344	brain_bio.weighted.mean_icvf_in_tract_posterior_thalamic_radiation_.right..0.imaging	-0.168331	-0.181068	0.258157
heart_texture_LargeAreaEmphasis_glszm_MYO_ED	0.737602	0.0808324	-0.0373653	brain_bio.weighted.mean_icvf_in_tract_superior_longitudinal_fasciculus_.left..0.imaging	-0.08877	-0.224056	0.231409
heart_texture_GrayLevelNonUniformity_glszm_MYO_ED	0.275382	-0.12541	0.28331	brain_bio.weighted.mean_icvf_in_tract_superior_longitudinal_fasciculus_.right..0.imaging	-0.0506549	-0.18193	0.268192
heart_texture_GrayLevelNonUniformityNormalized_glszm_MYO_ED	0.244864	0.362407	0.319219	brain_bio.weighted.mean_icvf_in_tract_superior_thalamic_radiation_.left..0.imaging	-0.0636498	-0.242554	0.254499
heart_texture_SizeZoneNonUniformity_glszm_MYO_ED	0.275382	-0.12541	0.28331	brain_bio.weighted.mean_icvf_in_tract_superior_thalamic_radiation_.right..0.imaging	-0.0465001	-0.253268	0.259102
heart_texture_SizeZoneNonUniformityNormalized_glszm_MYO_ED	-0.0140295	-0.218271	-0.212791	brain_bio.weighted.mean_icvf_in_tract_uncinate_fasciculus_.left..0.imaging	0.0505222	-0.200217	0.319292
heart_texture_ZonePercentage_glszm_MYO_ED	-0.520987	-0.262675	-0.0269022	brain_bio.weighted.mean_icvf_in_tract_uncinate_fasciculus_.right..0.imaging	0.0208166	-0.231143	0.301352
heart_texture_GrayLevelVariance_glszm_MYO_ED	-0.153429	-0.31347	-0.366699	brain_bio.weighted.mean_od_in_tract_acoustic_radiation_.left..0.imaging	-0.111879	-0.129533	-0.0248539
heart_texture_ZoneVariance_glszm_MYO_ED	0.738977	0.0777405	-0.0363679	brain_bio.weighted.mean_od_in_tract_acoustic_radiation_.right..0.imaging	-0.150358	-0.183149	0.0445663
heart_texture_ZoneEntropy_glszm_MYO_ED	-0.161145	-0.267928	-0.157196	brain_bio.weighted.mean_od_in_tract_anterior_thalamic_radiation_.left..0.imaging	-0.151901	-0.0653583	0.281869
heart_texture_LowGrayLevelZoneEmphasis_glszm_MYO_ED	0.0725396	0.336307	0.472106	brain_bio.weighted.mean_od_in_tract_cingulate_gyrus_part_of_cingulum_.left..0.imaging	-0.147896	0.0656641	-0.0497698
heart_texture_HighGrayLevelZoneEmphasis_glszm_MYO_ED	-0.146583	-0.373363	-0.466742	brain_bio.weighted.mean_od_in_tract_cingulate_gyrus_part_of_cingulum_.right..0.imaging	-0.0701908	0.0710237	0.0218879
heart_texture_SmallAreaLowGrayLevelEmphasis_glszm_MYO_ED	0.110505	0.293991	0.421833	brain_bio.weighted.mean_od_in_tract_corticospinal_tract_.left..0.imaging	-0.288872	-0.109961	-0.0381692
heart_texture_SmallAreaHighGrayLevelEmphasis_glszm_MYO_ED	-0.155232	-0.379275	-0.459852	brain_bio.weighted.mean_od_in_tract_corticospinal_tract_.right..0.imaging	-0.311898	-0.0920786	-0.0195926
heart_texture_LargeAreaLowGrayLevelEmphasis_glszm_MYO_ED	0.383022	0.264931	0.290665	brain_bio.weighted.mean_od_in_tract_forceps_major.0.imaging	-0.251762	-0.0307113	-0.0307
heart_texture_LargeAreaHighGrayLevelEmphasis_glszm_MYO_ED	0.645499	-0.117458	-0.331081	brain_bio.weighted.mean_od_in_tract_forceps_minor.0.imaging	-0.213608	0.0817318	0.0728717
heart_texture_SmallAreaEmphasis_glszm_MYO_ES	0.0744754	-0.121791	-0.0410871	brain_bio.weighted.mean_od_in_tract_inferior_fronto.occipital_fasciculus_.left..0.imaging	-0.126232	0.0190635	0.0831948
heart_texture_LargeAreaEmphasis_glszm_MYO_ES	0.647117	0.179171	-0.00295265	brain_bio.weighted.mean_od_in_tract_inferior_fronto.occipital_fasciculus_.right..0.imaging	-0.185086	-0.0830461	0.0816812
heart_texture_GrayLevelNonUniformity_glszm_MYO_ES	0.323162	0.0940495	0.0661031	brain_bio.weighted.mean_od_in_tract_inferior_longitudinal_fasciculus_.left..0.imaging	-0.120786	0.0303276	0.0775348
heart_texture_GrayLevelNonUniformityNormalized_glszm_MYO_ES	0.0231396	0.483679	0.139347	brain_bio.weighted.mean_od_in_tract_inferior_longitudinal_fasciculus_.right..0.imaging	-0.193053	0.0425792	0.0609438
heart_texture_SizeZoneNonUniformity_glszm_MYO_ES	0.323162	0.0940495	0.0661031	brain_bio.weighted.mean_od_in_tract_posterior_thalamic_radiation_.left..0.imaging	-0.172447	0.0953622	0.205055
heart_texture_SizeZoneNonUniformityNormalized_glszm_MYO_ES	0.0599083	-0.114277	-0.0431087	brain_bio.weighted.mean_od_in_tract_posterior_thalamic_radiation_.right..0.imaging	-0.208834	0.0105635	0.189404
heart_texture_ZonePercentage_glszm_MYO_ES	-0.372398	-0.223057	-0.0905601	brain_bio.weighted.mean_od_in_tract_superior_longitudinal_fasciculus_.left..0.imaging	-0.134138	-0.0688771	0.0402866
heart_texture_GrayLevelVariance_glszm_MYO_ES	-0.0969223	-0.402817	-0.205798	brain_bio.weighted.mean_od_in_tract_superior_longitudinal_fasciculus_.right..0.imaging	-0.180919	-0.0912269	-0.00186773
heart_texture_ZoneVariance_glszm_MYO_ES	0.65423	0.176594	-0.00520678	brain_bio.weighted.mean_od_in_tract_superior_thalamic_radiation_.right..0.imaging	-0.283547	-0.240406	0.182071
heart_texture_ZoneEntropy_glszm_MYO_ES	0.0331338	-0.393455	-0.15908	brain_bio.weighted.mean_od_in_tract_uncinate_fasciculus_.left..0.imaging	-0.178031	0.0734166	0.0280646
heart_texture_LowGrayLevelZoneEmphasis_glszm_MYO_ES	-0.0263877	0.377592	0.420865	brain_bio.weighted.mean_od_in_tract_uncinate_fasciculus_.right..0.imaging	-0.184205	0.0597406	0.0386058
heart_texture_HighGrayLevelZoneEmphasis_glszm_MYO_ES	-0.019088	-0.43	-0.367975	brain_bio.weighted.mean_isovf_in_tract_acoustic_radiation_.left..0.imaging	0.0409672	0.0186995	-0.00376005
heart_texture_SmallAreaLowGrayLevelEmphasis_glszm_MYO_ES	0.00730337	0.349767	0.383641	brain_bio.weighted.mean_isovf_in_tract_acoustic_radiation_.right..0.imaging	-0.148206	0.025478	-0.136503
heart_texture_SmallAreaHighGrayLevelEmphasis_glszm_MYO_ES	-0.0241074	-0.432189	-0.350754	brain_bio.weighted.mean_isovf_in_tract_anterior_thalamic_radiation_.left..0.imaging	0.182327	0.424755	-0.320208
heart_texture_LargeAreaLowGrayLevelEmphasis_glszm_MYO_ES	0.293101	0.356785	0.196007	brain_bio.weighted.mean_isovf_in_tract_anterior_thalamic_radiation_.right..0.imaging	0.198102	0.438758	-0.255624
heart_texture_LargeAreaHighGrayLevelEmphasis_glszm_MYO_ES	0.538517	-0.216046	-0.241619	brain_bio.weighted.mean_isovf_in_tract_cingulate_gyrus_part_of_cingulum_.left..0.imaging	0.172209	0.0710332	-0.0261227
heart_texture_ShortRunEmphasis_glrlm_MYO_ED	-0.63414	-0.173775	0.0997533	brain_bio.weighted.mean_isovf_in_tract_cingulate_gyrus_part_of_cingulum_.right..0.imaging	0.152854	0.0926364	0.00840897
heart_texture_LongRunEmphasis_glrlm_MYO_ED	0.608261	0.168454	-0.0881922	brain_bio.weighted.mean_isovf_in_tract_corticospinal_tract_.left..0.imaging	0.0607585	0.13456	-0.276214
heart_texture_GrayLevelNonUniformity_glrlm_MYO_ED	0.839599	-0.0860128	0.0441719	brain_bio.weighted.mean_isovf_in_tract_corticospinal_tract_.right..0.imaging	0.0258897	0.116472	-0.27003
heart_texture_GrayLevelNonUniformityNormalized_glrlm_MYO_ED	0.436996	0.188252	-0.0244636	brain_bio.weighted.mean_isovf_in_tract_forceps_major.0.imaging	-0.0208244	-0.0308859	-0.164805
heart_texture_RunLengthNonUniformity_glrlm_MYO_ED	0.550752	-0.269024	0.132674	brain_bio.weighted.mean_isovf_in_tract_forceps_minor.0.imaging	0.0244095	0.101117	0.00704035
heart_texture_RunLengthNonUniformityNormalized_glrlm_MYO_ED	-0.61936	-0.157498	0.104418	brain_bio.weighted.mean_isovf_in_tract_inferior_fronto.occipital_fasciculus_.left..0.imaging	0.0682681	0.202206	-0.261935
heart_texture_RunPercentage_glrlm_MYO_ED	-0.612272	-0.140888	0.0990941	brain_bio.weighted.mean_isovf_in_tract_inferior_fronto.occipital_fasciculus_.right..0.imaging	0.0265762	0.238411	-0.195596
heart_texture_GrayLevelVariance_glrlm_MYO_ED	-0.28126	-0.188449	-0.0743904	brain_bio.weighted.mean_isovf_in_tract_inferior_longitudinal_fasciculus_.left..0.imaging	0.0501064	0.183217	-0.283031
heart_texture_RunVariance_glrlm_MYO_ED	0.589001	0.156795	-0.0864909	brain_bio.weighted.mean_isovf_in_tract_inferior_longitudinal_fasciculus_.right..0.imaging	0.0136311	0.256406	-0.248807
heart_texture_RunEntropy_glrlm_MYO_ED	0.267789	-0.162958	-0.251509	brain_bio.weighted.mean_isovf_in_tract_posterior_thalamic_radiation_.left..0.imaging	0.0486072	0.260475	-0.249127
heart_texture_LowGrayLevelRunEmphasis_glrlm_MYO_ED	-0.0712777	0.38848	0.604728	brain_bio.weighted.mean_isovf_in_tract_posterior_thalamic_radiation_.right..0.imaging	0.0260991	0.286216	-0.177319
heart_texture_HighGrayLevelRunEmphasis_glrlm_MYO_ED	-0.0451848	-0.394577	-0.547645	brain_bio.weighted.mean_isovf_in_tract_superior_longitudinal_fasciculus_.left..0.imaging	0.0625513	0.322417	-0.26359
heart_texture_ShortRunLowGrayLevelEmphasis_glrlm_MYO_ED	-0.124627	0.36984	0.614851	brain_bio.weighted.mean_isovf_in_tract_superior_longitudinal_fasciculus_.right..0.imaging	0.0546847	0.362613	-0.198537
heart_texture_ShortRunHighGrayLevelEmphasis_glrlm_MYO_ED	-0.146084	-0.400898	-0.495836	brain_bio.weighted.mean_isovf_in_tract_superior_thalamic_radiation_.left..0.imaging	-0.0254842	0.362169	-0.229316
heart_texture_LongRunLowGrayLevelEmphasis_glrlm_MYO_ED	0.126496	0.38739	0.47181	brain_bio.weighted.mean_isovf_in_tract_superior_thalamic_radiation_.right..0.imaging	-0.0446756	0.322995	-0.256417
heart_texture_LongRunHighGrayLevelEmphasis_glrlm_MYO_ED	0.353592	-0.255963	-0.58352	brain_bio.weighted.mean_isovf_in_tract_uncinate_fasciculus_.left..0.imaging	0.0626638	0.260241	-0.258496
heart_texture_ShortRunEmphasis_glrlm_MYO_ES	-0.409184	-0.0950478	0.124526	brain_bio.weighted.mean_isovf_in_tract_uncinate_fasciculus_.right..0.imaging	0.0936864	0.229914	-0.248681
heart_texture_LongRunEmphasis_glrlm_MYO_ES	0.465324	0.125861	-0.130064	brain_bio.weighted.mean_md_in_tract_cingulate_gyrus_part_of_cingulum_.right..0.imaging	-0.0265817	0.235186	-0.186302
heart_texture_GrayLevelNonUniformity_glrlm_MYO_ES	0.791393	0.0867559	0.0361748	brain_bio.weighted.mean_md_in_tract_uncinate_fasciculus_.left..0.imaging	0.00176406	0.258377	-0.401529
heart_texture_GrayLevelNonUniformityNormalized_glrlm_MYO_ES	0.0785439	0.381412	-0.0743802	brain_bio.weighted.mean_fa_in_tract_inferior_fronto.occipital_fasciculus_.left..0.imaging	-0.0534109	-0.256063	0.211629
heart_texture_RunLengthNonUniformity_glrlm_MYO_ES	0.441677	-0.146835	0.132764
heart_texture_RunLengthNonUniformityNormalized_glrlm_MYO_ES	-0.397358	-0.0918716	0.124752
heart_texture_RunPercentage_glrlm_MYO_ES	-0.434675	-0.119065	0.132747
heart_texture_GrayLevelVariance_glrlm_MYO_ES	-0.0561341	-0.29191	-0.0256238
heart_texture_RunVariance_glrlm_MYO_ES	0.484264	0.116242	-0.133315
heart_texture_RunEntropy_glrlm_MYO_ES	0.431775	-0.28654	-0.12505
heart_texture_LowGrayLevelRunEmphasis_glrlm_MYO_ES	-0.0107702	0.484827	0.442925
heart_texture_HighGrayLevelRunEmphasis_glrlm_MYO_ES	-0.00354766	-0.546686	-0.405849
heart_texture_ShortRunLowGrayLevelEmphasis_glrlm_MYO_ES	-0.0710944	0.455377	0.46725
heart_texture_ShortRunHighGrayLevelEmphasis_glrlm_MYO_ES	-0.0798776	-0.511933	-0.357483
heart_texture_LongRunLowGrayLevelEmphasis_glrlm_MYO_ES	0.179066	0.446289	0.265884
heart_texture_LongRunHighGrayLevelEmphasis_glrlm_MYO_ES	0.280228	-0.401319	-0.400137
heart_texture_Coarseness_ngtdm_MYO_ED	-0.730456	0.191087	-0.0481017
heart_texture_Contrast_ngtdm_MYO_ED	-0.270205	0.141361	0.368702
heart_texture_Busyness_ngtdm_MYO_ED	0.276901	0.262699	0.454387
heart_texture_Complexity_ngtdm_MYO_ED	-0.241516	-0.249539	-0.220718
heart_texture_Strength_ngtdm_MYO_ED	-0.269865	-0.0982864	-0.208299
heart_texture_Coarseness_ngtdm_MYO_ES	-0.646928	0.0439048	-0.0288779
heart_texture_Contrast_ngtdm_MYO_ES	-0.131163	0.127437	0.354553
heart_texture_Busyness_ngtdm_MYO_ES	0.297217	0.389122	0.358574
heart_texture_Complexity_ngtdm_MYO_ES	-0.0908263	-0.291425	-0.215363
heart_texture_Strength_ngtdm_MYO_ES	-0.166686	-0.22318	-0.239553
heart_texture_SmallDependenceEmphasis_gldm_MYO_ED	-0.588361	-0.276446	-0.0104029
heart_texture_LargeDependenceEmphasis_gldm_MYO_ED	0.583813	0.123248	-0.0951593
heart_texture_GrayLevelNonUniformity_gldm_MYO_ED	0.802455	-0.0451575	0.00769656
heart_texture_DependenceNonUniformity_gldm_MYO_ED	0.56428	-0.227163	0.117464
heart_texture_DependenceNonUniformityNormalized_gldm_MYO_ED	-0.532852	-0.0888138	0.0906268
heart_texture_GrayLevelVariance_gldm_MYO_ED	-0.305384	-0.160693	-0.034406
heart_texture_DependenceVariance_gldm_MYO_ED	0.476616	0.0762419	-0.0702646
heart_texture_DependenceEntropy_gldm_MYO_ED	0.393654	-0.0186117	-0.165866
heart_texture_LowGrayLevelEmphasis_gldm_MYO_ED	-0.0848808	0.386387	0.604631
heart_texture_HighGrayLevelEmphasis_gldm_MYO_ED	-0.0310804	-0.389795	-0.559009
heart_texture_SmallDependenceLowGrayLevelEmphasis_gldm_MYO_ED	-0.343633	0.199323	0.544936
heart_texture_SmallDependenceHighGrayLevelEmphasis_gldm_MYO_ED	-0.315853	-0.346113	-0.297962
heart_texture_LargeDependenceLowGrayLevelEmphasis_gldm_MYO_ED	0.155734	0.370887	0.44502
heart_texture_LargeDependenceHighGrayLevelEmphasis_gldm_MYO_ED	0.417349	-0.217779	-0.539898
heart_texture_SmallDependenceEmphasis_gldm_MYO_ES	-0.415422	-0.223106	-0.0304064
heart_texture_LargeDependenceEmphasis_gldm_MYO_ES	0.42959	0.118137	-0.143953
heart_texture_GrayLevelNonUniformity_gldm_MYO_ES	0.742417	0.112302	-0.04234
heart_texture_DependenceNonUniformity_gldm_MYO_ES	0.753919	-0.115851	0.0915779
heart_texture_DependenceNonUniformityNormalized_gldm_MYO_ES	-0.312186	-0.0684507	0.141466
heart_texture_GrayLevelVariance_gldm_MYO_ES	-0.0650184	-0.274747	0.0165213
heart_texture_DependenceVariance_gldm_MYO_ES	0.317947	0.092553	-0.165712
heart_texture_DependenceEntropy_gldm_MYO_ES	0.247949	-0.29249	0.0188855
heart_texture_LowGrayLevelEmphasis_gldm_MYO_ES	-0.0064836	0.493689	0.43408
heart_texture_HighGrayLevelEmphasis_gldm_MYO_ES	-0.011197	-0.561253	-0.402707
heart_texture_SmallDependenceLowGrayLevelEmphasis_gldm_MYO_ES	-0.234939	0.313996	0.431665
heart_texture_SmallDependenceHighGrayLevelEmphasis_gldm_MYO_ES	-0.172729	-0.384146	-0.265258
heart_texture_LargeDependenceLowGrayLevelEmphasis_gldm_MYO_ES	0.159386	0.485056	0.2904
heart_texture_LargeDependenceHighGrayLevelEmphasis_gldm_MYO_ES	0.205997	-0.443217	-0.408509

## Sheet: supplementary_table08
dependent	independent	coefficient	ci.lower	ci.upper	pvalue	pvalue_adj
cardio_latent_agg	cov_age	0.21984	0.203607	0.236073	0	0
cardio_latent_agg	cov_sex	0.26158	0.2456	0.277561	0	0
cardio_latent_gvrf	cov_age	0.170435	0.155762	0.185108	0	0
cardio_latent_gvrf	cov_sex	0.516107	0.504106	0.528109	0	0
cog_latent_g	cov_age	-0.182577	-0.199773	-0.16538	0	0
cog_latent_g	cov_sex	0.0828371	0.0652916	0.100383	0	0
heart_latent_pc1	cov_age	-0.0226447	-0.0365976	-0.00869189	0.00146809	0.00158712
heart_latent_pc1	cov_sex	0.631581	0.621878	0.641283	0	0
heart_latent_pc2	cov_age	-0.182253	-0.197993	-0.166513	0	0
heart_latent_pc2	cov_sex	0.416468	0.402436	0.430501	0	0
heart_latent_pc3	cov_age	-0.127039	-0.144606	-0.109472	0	0
heart_latent_pc3	cov_sex	0.0866416	0.0689597	0.104323	0	0
brain_latent_grey	cov_age	-0.362894	-0.376256	-0.349531	0	0
brain_latent_grey	cov_sex	0.470954	0.458599	0.483309	0	0
brain_latent_atrophy	cov_age	-0.260427	-0.27412	-0.246733	0	0
brain_latent_atrophy	cov_sex	0.561327	0.55034	0.572315	0	0
brain_latent_wmh	cov_age	0.348235	0.332961	0.363509	0	0
brain_latent_wmh	cov_sex	0.0567838	0.0400229	0.0735447	3.1344e-11	3.58218e-11
brain_latent_gMD	cov_age	0.33684	0.321372	0.352308	0	0
brain_latent_gMD	cov_sex	0.0330058	0.0161129	0.0498987	0.000128439	0.00014271
brain_latent_gFA	cov_age	-0.250882	-0.267454	-0.234311	0	0
brain_latent_gFA	cov_sex	0.0613497	0.044007	0.0786924	4.10938e-12	5.13672e-12
brain_latent_pc1	cov_age	-0.366766	-0.381806	-0.351726	0	0
brain_latent_pc1	cov_sex	0.00561709	-0.0111134	0.0223475	0.510513	0.523603
brain_latent_pc2	cov_age	0.0168362	-0.000567569	0.0342399	0.057954	0.0610042
brain_latent_pc2	cov_sex	0.249004	0.232404	0.265604	0	0
brain_latent_pc3	cov_age	-0.18302	-0.198639	-0.167402	0	0
brain_latent_pc3	cov_sex	0.430986	0.417209	0.444764	0	0
heart_latent_cc1	cov_age	-0.0351491	-0.0452104	-0.0250878	7.53442e-12	9.13263e-12
heart_latent_cc1	cov_sex	0.830144	0.82557	0.834718	0	0
heart_latent_cc2	cov_age	-0.425501	-0.439527	-0.411474	0	0
heart_latent_cc2	cov_sex	0.0947454	0.0786111	0.11088	0	0
heart_latent_cc3	cov_age	0.261401	0.244999	0.277803	0	0
heart_latent_cc3	cov_sex	0.0725275	0.0553102	0.0897447	2.22045e-16	2.86509e-16
brain_latent_cc1	cov_age	-0.00269824	-0.0142314	0.00883492	0.646562	0.646562
brain_latent_cc1	cov_sex	0.767389	0.761144	0.773634	0	0
brain_latent_cc2	cov_age	-0.579046	-0.589969	-0.568122	0	0
brain_latent_cc2	cov_sex	0.0782202	0.0636203	0.0928202	0	0
brain_latent_cc3	cov_age	0.360649	0.345565	0.375733	0	0
brain_latent_cc3	cov_sex	0.0573328	0.0406591	0.0740066	1.59106e-11	1.87184e-11

## Sheet: supplementary_table09
dependent	independent	coefficient	ci.lower	ci.upper	pvalue	pvalue_adj
cardio_latent_agg	cov_age	0.21984	0.203607	0.236073	0	0
cardio_latent_agg	cov_sex	0.26158	0.2456	0.277561	0	0
cardio_latent_gvrf	cov_age	0.170435	0.155762	0.185108	0	0
cardio_latent_gvrf	cov_sex	0.516107	0.504106	0.528109	0	0
cog_latent_g	cov_age	-0.182577	-0.199773	-0.16538	0	0
cog_latent_g	cov_sex	0.0828371	0.0652916	0.100383	0	0
heart_latent_pc1	cov_age	0.0353732	0.0179808	0.0527655	6.71271e-05	7.25699e-05
heart_latent_pc1	cov_sex	0.245626	0.229003	0.262249	0	0
heart_latent_pc2	cov_age	-0.173356	-0.189831	-0.156881	0	0
heart_latent_pc2	cov_sex	0.316296	0.300707	0.331884	0	0
heart_latent_pc3	cov_age	-0.10923	-0.126697	-0.0917636	0	0
heart_latent_pc3	cov_sex	-0.159081	-0.176371	-0.14179	0	0
brain_latent_grey	cov_age	-0.366927	-0.380189	-0.353666	0	0
brain_latent_grey	cov_sex	0.476107	0.463869	0.488345	0	0
brain_latent_atrophy	cov_age	-0.261844	-0.275525	-0.248163	0	0
brain_latent_atrophy	cov_sex	0.561248	0.550264	0.572233	0	0
brain_latent_wmh	cov_age	0.353404	0.338188	0.368619	0	0
brain_latent_wmh	cov_sex	0.0398645	0.0230958	0.0566333	3.17054e-06	3.52282e-06
brain_latent_gMD	cov_age	0.337757	0.32231	0.353204	0	0
brain_latent_gMD	cov_sex	0.0408541	0.0239831	0.0577251	2.07303e-06	2.36918e-06
brain_latent_gFA	cov_age	-0.249477	-0.266059	-0.232895	0	0
brain_latent_gFA	cov_sex	0.0674303	0.0500965	0.084764	2.44249e-14	2.96059e-14
brain_latent_pc1	cov_age	-0.367125	-0.382157	-0.352093	0	0
brain_latent_pc1	cov_sex	-0.00139648	-0.0181217	0.0153287	0.870008	0.870008
brain_latent_pc2	cov_age	0.0187976	0.00149328	0.0361019	0.0332461	0.0340985
brain_latent_pc2	cov_sex	0.269073	0.252703	0.285444	0	0
brain_latent_pc3	cov_age	-0.182555	-0.198126	-0.166984	0	0
brain_latent_pc3	cov_sex	0.437188	0.423519	0.450856	0	0
heart_latent_cc1	cov_age	0.028339	0.0128577	0.0438203	0.000333508	0.000351061
heart_latent_cc1	cov_sex	0.505199	0.492695	0.517703	0	0
heart_latent_cc2	cov_age	-0.434288	-0.448044	-0.420532	0	0
heart_latent_cc2	cov_sex	0.166833	0.15113	0.182535	0	0
heart_latent_cc3	cov_age	0.250404	0.234592	0.266216	0	0
heart_latent_cc3	cov_sex	0.281324	0.265715	0.296933	0	0
brain_latent_cc1	cov_age	0.0553605	0.0393517	0.0713693	1.22014e-11	1.43545e-11
brain_latent_cc1	cov_sex	0.444558	0.430898	0.458217	0	0
brain_latent_cc2	cov_age	-0.582764	-0.593586	-0.571942	0	0
brain_latent_cc2	cov_sex	0.103461	0.0889815	0.117941	0	0
brain_latent_cc3	cov_age	0.352417	0.337435	0.367398	0	0
brain_latent_cc3	cov_sex	0.161546	0.145353	0.17774	0	0

## Sheet: supplementary_table10
dependent	independent	coefficient	ci.lower	ci.upper	total.r	additional.r	pvalue	pvalue_adj
cardio_latent_agg	cardio_latent_gvrf	0.887457	0.879984	0.89493	0.670098	0.545659	0	0
cardio_latent_agg	cog_latent_g	-0.0302322	-0.0473307	-0.0131338	0.125318	0.000879097	0.000529326	0.00060842
cardio_latent_agg	heart_latent_pc1	0.36943	0.350061	0.388799	0.206668	0.0822289	0	0
cardio_latent_agg	heart_latent_pc2	-0.362074	-0.378308	-0.34584	0.229774	0.105335	0	0
cardio_latent_agg	heart_latent_pc3	0.192778	0.176591	0.208965	0.160778	0.0363394	0	0
cardio_latent_agg	brain_latent_grey	-0.0839162	-0.104311	-0.0635211	0.129152	0.00471351	6.66134e-16	1.11022e-15
cardio_latent_agg	brain_latent_atrophy	-0.0457928	-0.0667971	-0.0247886	0.125774	0.00133499	1.92819e-05	2.38785e-05
cardio_latent_agg	brain_latent_wmh	0.103619	0.0858665	0.121371	0.133811	0.0093718	0	0
cardio_latent_agg	brain_latent_gMD	0.0391314	0.0213066	0.0569561	0.125792	0.00135358	1.68658e-05	2.09512e-05
cardio_latent_agg	brain_latent_gFA	-0.03879	-0.0561169	-0.0214631	0.125846	0.00140739	1.14508e-05	1.44035e-05
cardio_latent_agg	brain_latent_pc1	-0.0424598	-0.0604665	-0.0244532	0.126	0.00156076	3.80777e-06	4.915e-06
cardio_latent_agg	brain_latent_pc2	0.0105777	-0.00676166	0.0279172	0.124544	0.000104852	0.23183	0.237774
cardio_latent_agg	brain_latent_pc3	-0.0454734	-0.064306	-0.0266407	0.126075	0.00163626	2.21735e-06	2.88905e-06
cardio_latent_agg	heart_latent_cc1	0.409617	0.381649	0.437584	0.177044	0.0526051	0	0
cardio_latent_agg	heart_latent_cc2	-0.425673	-0.44082	-0.410526	0.27218	0.147741	0	0
cardio_latent_agg	heart_latent_cc3	-0.319394	-0.334774	-0.304014	0.218686	0.0942467	0	0
cardio_latent_agg	brain_latent_cc1	0.178644	0.152912	0.204376	0.137568	0.0131288	0	0
cardio_latent_agg	brain_latent_cc2	-0.355316	-0.373714	-0.336918	0.208349	0.0839105	0	0
cardio_latent_agg	brain_latent_cc3	-0.205682	-0.222898	-0.188465	0.160985	0.0365465	0	0
cardio_latent_gvrf	cardio_latent_agg	0.702243	0.695234	0.709252	0.738949	0.431779	0	0
cardio_latent_gvrf	cog_latent_g	-0.0263474	-0.0415604	-0.0111344	0.307838	0.000667676	0.000687655	0.000785891
cardio_latent_gvrf	heart_latent_pc1	0.460512	0.444625	0.4764	0.434944	0.127774	0	0
cardio_latent_gvrf	heart_latent_pc2	-0.399401	-0.41315	-0.385652	0.435342	0.128172	0	0
cardio_latent_gvrf	heart_latent_pc3	0.203664	0.18941	0.217918	0.347729	0.0405592	0	0
cardio_latent_gvrf	brain_latent_grey	-0.0667263	-0.0849038	-0.0485489	0.31015	0.00298022	6.25944e-13	9.89634e-13
cardio_latent_gvrf	brain_latent_atrophy	-0.0293756	-0.0480779	-0.0106734	0.307719	0.000549346	0.00208032	0.00236491
cardio_latent_gvrf	brain_latent_wmh	0.119072	0.103363	0.134781	0.319545	0.0123755	0	0
cardio_latent_gvrf	brain_latent_gMD	0.0315586	0.0156944	0.0474228	0.30805	0.000880376	9.66109e-05	0.000115013
cardio_latent_gvrf	brain_latent_gFA	-0.0323878	-0.0478078	-0.0169677	0.308151	0.000981153	3.84438e-05	4.65986e-05
cardio_latent_gvrf	brain_latent_pc1	-0.0323431	-0.0483729	-0.0163132	0.308075	0.000905614	7.66702e-05	9.18206e-05
cardio_latent_gvrf	brain_latent_pc2	0.0193001	0.00388125	0.0347189	0.307519	0.000349084	0.0141541	0.0158146
cardio_latent_gvrf	brain_latent_pc3	-0.0415109	-0.058267	-0.0247548	0.308533	0.00136353	1.20056e-06	1.60075e-06
cardio_latent_gvrf	heart_latent_cc1	0.512142	0.488486	0.535797	0.389404	0.0822342	0	0
cardio_latent_gvrf	heart_latent_cc2	-0.492629	-0.50476	-0.480497	0.505044	0.197874	0	0
cardio_latent_gvrf	heart_latent_cc3	-0.370187	-0.383041	-0.357333	0.433776	0.126606	0	0
cardio_latent_gvrf	brain_latent_cc1	0.210266	0.187572	0.232961	0.325358	0.018188	0	0
cardio_latent_gvrf	brain_latent_cc2	-0.387927	-0.403735	-0.37212	0.40719	0.10002	0	0
cardio_latent_gvrf	brain_latent_cc3	-0.236033	-0.251031	-0.221035	0.355298	0.0481283	0	0
cog_latent_g	cardio_latent_agg	-0.0332108	-0.0519924	-0.0144293	0.0391407	0.000965703	0.000528759	0.00060842
cog_latent_g	cardio_latent_gvrf	-0.0365769	-0.0576915	-0.0154623	0.0391019	0.000926909	0.000685641	0.000785835
cog_latent_g	heart_latent_pc1	0.0579109	0.0353001	0.0805217	0.0401956	0.00202059	5.17066e-07	7.05893e-07
cog_latent_g	heart_latent_pc2	0.0909562	0.0714907	0.110422	0.0448222	0.00664723	0	0
cog_latent_g	heart_latent_pc3	-0.000885943	-0.0186799	0.016908	0.0381757	7.67174e-07	0.922262	0.922262
cog_latent_g	brain_latent_grey	0.195201	0.174382	0.216019	0.0636795	0.0255045	0	0
cog_latent_g	brain_latent_atrophy	0.200855	0.179513	0.222197	0.0638582	0.0256832	0	0
cog_latent_g	brain_latent_wmh	-0.0463952	-0.0651841	-0.0276064	0.0400538	0.00187886	1.30014e-06	1.72777e-06
cog_latent_g	brain_latent_gMD	-0.0363992	-0.0550864	-0.017712	0.0393461	0.00117117	0.000134731	0.00015873
cog_latent_g	brain_latent_gFA	0.0489334	0.0307912	0.0670755	0.0404147	0.00223967	1.2471e-07	1.75954e-07
cog_latent_g	brain_latent_pc1	0.0494282	0.0305677	0.0682888	0.0402901	0.0021151	2.79871e-07	3.87365e-07
cog_latent_g	brain_latent_pc2	0.0459848	0.0278542	0.0641154	0.0401567	0.0019817	6.65818e-07	9.00898e-07
cog_latent_g	brain_latent_pc3	0.124431	0.104955	0.143906	0.0504267	0.0122517	0	0
cog_latent_g	heart_latent_cc1	0.116983	0.085728	0.148237	0.0424655	0.00429056	2.20268e-13	3.53845e-13
cog_latent_g	heart_latent_cc2	0.0975598	0.0782639	0.116856	0.0459355	0.00776053	0	0
cog_latent_g	heart_latent_cc3	0.00769722	-0.0106076	0.0260021	0.0382297	5.47369e-05	0.409844	0.413985
cog_latent_g	brain_latent_cc1	0.120177	0.0929491	0.147406	0.0441164	0.00594144	0	0
cog_latent_g	brain_latent_cc2	0.152254	0.131089	0.173419	0.0535823	0.0154073	0	0
cog_latent_g	brain_latent_cc3	0.0131883	-0.00573926	0.0321158	0.0383252	0.000150255	0.172046	0.18016
heart_latent_pc1	cardio_latent_agg	0.254218	0.240571	0.267865	0.45408	0.0565846	0	0
heart_latent_pc1	cardio_latent_gvrf	0.400474	0.386449	0.414499	0.508611	0.111116	0	0
heart_latent_pc1	cog_latent_g	0.0362764	0.0221031	0.0504498	0.398761	0.00126575	5.26245e-07	7.1598e-07
heart_latent_pc1	heart_latent_pc2	-0.322146	-0.335789	-0.308503	0.48088	0.0833839	0	0
heart_latent_pc1	heart_latent_pc3	-0.0532871	-0.0673126	-0.0392617	0.400272	0.00277656	9.59233e-14	1.54715e-13
heart_latent_pc1	brain_latent_grey	0.0723413	0.0554077	0.089275	0.400999	0.00350289	0	0
heart_latent_pc1	brain_latent_atrophy	0.0963593	0.079058	0.113661	0.403407	0.00591115	0	0
heart_latent_pc1	brain_latent_wmh	0.0737631	0.0589618	0.0885644	0.402245	0.00474926	0	0
heart_latent_pc1	brain_latent_gMD	0.0361783	0.0213915	0.0509651	0.398653	0.00115699	1.6237e-06	2.13644e-06
heart_latent_pc1	brain_latent_gFA	-0.0266955	-0.0410808	-0.0123102	0.398162	0.000666578	0.000275624	0.00031864
heart_latent_pc1	brain_latent_pc1	-0.0316203	-0.0465684	-0.0166721	0.398361	0.000865591	3.38384e-05	4.15195e-05
heart_latent_pc1	brain_latent_pc2	0.0381613	0.0238047	0.0525179	0.39886	0.00136477	1.89059e-07	2.64418e-07
heart_latent_pc1	brain_latent_pc3	0.0300438	0.0144049	0.0456827	0.39821	0.000714255	0.000166365	0.000193447
heart_latent_pc1	heart_latent_cc1	0.806712	0.789134	0.82429	0.601533	0.204037	0	0
heart_latent_pc1	heart_latent_cc2	-0.247245	-0.261539	-0.232952	0.447339	0.0498431	0	0
heart_latent_pc1	heart_latent_cc3	-0.210115	-0.223735	-0.196496	0.438283	0.0407877	0	0
heart_latent_pc1	brain_latent_cc1	0.244079	0.223151	0.265007	0.422004	0.0245079	0	0
heart_latent_pc1	brain_latent_cc2	-0.182031	-0.198558	-0.165504	0.419519	0.022023	0	0
heart_latent_pc1	brain_latent_cc3	-0.121364	-0.136066	-0.106663	0.41022	0.0127243	0	0
heart_latent_pc2	cardio_latent_agg	-0.332267	-0.347296	-0.317238	0.293181	0.0966631	0	0
heart_latent_pc2	cardio_latent_gvrf	-0.463189	-0.478817	-0.447562	0.345161	0.148643	0	0
heart_latent_pc2	cog_latent_g	0.0759823	0.0597045	0.0922601	0.202071	0.00555292	0	0
heart_latent_pc2	heart_latent_pc1	-0.429605	-0.447339	-0.411871	0.307717	0.111198	0	0
heart_latent_pc2	heart_latent_pc3	-0.0558855	-0.0720832	-0.0396877	0.199572	0.00305393	1.35851e-11	2.09002e-11
heart_latent_pc2	brain_latent_grey	0.148015	0.128738	0.167292	0.211183	0.0146644	0	0
heart_latent_pc2	brain_latent_atrophy	0.145465	0.125668	0.165262	0.209989	0.013471	0	0
heart_latent_pc2	brain_latent_wmh	-0.0390834	-0.0562666	-0.0219003	0.197852	0.00133331	8.27361e-06	1.05396e-05
heart_latent_pc2	brain_latent_gMD	0.0412749	0.0242039	0.058346	0.198024	0.00150594	2.14916e-06	2.80936e-06
heart_latent_pc2	brain_latent_gFA	-0.0179863	-0.0346082	-0.00136435	0.196821	0.000302593	0.0339352	0.0372915
heart_latent_pc2	brain_latent_pc1	-0.0402603	-0.0575126	-0.023008	0.197922	0.00140325	4.78906e-06	6.13982e-06
heart_latent_pc2	brain_latent_pc2	0.0198476	0.00324306	0.036452	0.196887	0.0003692	0.0191412	0.021268
heart_latent_pc2	brain_latent_pc3	0.0946962	0.0767868	0.112606	0.203614	0.00709584	0	0
heart_latent_pc2	heart_latent_cc1	0.268131	0.240262	0.295999	0.219059	0.0225407	0	0
heart_latent_pc2	heart_latent_cc2	0.571813	0.559969	0.583657	0.463117	0.266598	0	0
heart_latent_pc2	heart_latent_cc3	0.386812	0.373061	0.400563	0.334752	0.138234	0	0
heart_latent_pc2	brain_latent_cc1	0.0227184	-0.00234833	0.0477851	0.196731	0.000212333	0.0756755	0.0809628
heart_latent_pc2	brain_latent_cc2	0.29204	0.273778	0.310303	0.253204	0.0566856	0	0
heart_latent_pc2	brain_latent_cc3	0.210198	0.193763	0.226634	0.234688	0.0381692	0	0
heart_latent_pc3	cardio_latent_agg	0.215294	0.197294	0.233295	0.0627584	0.0405838	0	0
heart_latent_pc3	cardio_latent_gvrf	0.287441	0.267643	0.307239	0.0794179	0.0572432	0	0
heart_latent_pc3	cog_latent_g	-0.000900682	-0.0189906	0.0171893	0.0221755	7.85153e-07	0.922262	0.922262
heart_latent_pc3	heart_latent_pc1	-0.0864815	-0.109209	-0.0637544	0.0266808	0.00450616	8.77076e-14	1.42037e-13
heart_latent_pc3	heart_latent_pc2	-0.0680118	-0.0877119	-0.0483118	0.0258913	0.00371659	1.31921e-11	2.03739e-11
heart_latent_pc3	brain_latent_grey	0.0485223	0.0268802	0.0701644	0.0237506	0.00157593	1.11125e-05	1.41111e-05
heart_latent_pc3	brain_latent_atrophy	0.0734048	0.0512652	0.0955444	0.025605	0.00343031	8.12088e-11	1.19865e-10
heart_latent_pc3	brain_latent_wmh	0.0161173	-0.00286668	0.0351014	0.0224014	0.000226748	0.0961125	0.101715
heart_latent_pc3	brain_latent_gMD	-0.0466964	-0.0655206	-0.0278722	0.0241022	0.00192753	1.16204e-06	1.56504e-06
heart_latent_pc3	brain_latent_gFA	0.0247652	0.00643421	0.0430961	0.0227484	0.00057367	0.00809898	0.00910171
heart_latent_pc3	brain_latent_pc1	0.0497571	0.0307409	0.0687734	0.024318	0.00214334	2.92286e-07	4.01767e-07
heart_latent_pc3	brain_latent_pc2	-0.00838806	-0.0267131	0.00993696	0.0222406	6.5945e-05	0.369639	0.37527
heart_latent_pc3	brain_latent_pc3	0.0614926	0.0416234	0.0813619	0.0251668	0.00299216	1.31288e-09	1.90965e-09
heart_latent_pc3	heart_latent_cc1	0.349929	0.319761	0.380096	0.0605659	0.0383912	0	0
heart_latent_pc3	heart_latent_cc2	-0.0294903	-0.0491205	-0.00986017	0.0228838	0.000709108	0.00323532	0.00365961
heart_latent_pc3	heart_latent_cc3	-0.535305	-0.547923	-0.522686	0.286912	0.264738	0	0
heart_latent_pc3	brain_latent_cc1	0.180796	0.153602	0.207991	0.0356217	0.013447	0	0
heart_latent_pc3	brain_latent_cc2	-0.0858833	-0.107511	-0.0642555	0.027077	0.00490235	7.10543e-15	1.16007e-14
heart_latent_pc3	brain_latent_cc3	-0.21394	-0.232086	-0.195793	0.0617147	0.03954	0	0
brain_latent_grey	cardio_latent_agg	-0.0641524	-0.0797594	-0.0485453	0.334253	0.00360339	8.88178e-16	1.46806e-15
brain_latent_grey	cardio_latent_gvrf	-0.064465	-0.082028	-0.0469021	0.333529	0.00287923	6.2883e-13	9.90284e-13
brain_latent_grey	cog_latent_g	0.135844	0.121251	0.150436	0.348398	0.017749	0	0
brain_latent_grey	heart_latent_pc1	0.0803674	0.061561	0.0991739	0.334541	0.00389153	0	0
brain_latent_grey	heart_latent_pc2	0.123306	0.107213	0.139399	0.342866	0.0122164	0	0
brain_latent_grey	heart_latent_pc3	0.033215	0.0183936	0.0480363	0.331728	0.00107876	1.1215e-05	1.41962e-05
brain_latent_grey	brain_latent_atrophy	0.95443	0.950209	0.958652	0.910576	0.579926	0	0
brain_latent_grey	brain_latent_wmh	0.0537817	0.0381266	0.0694368	0.333174	0.00252471	1.6587e-11	2.53236e-11
brain_latent_grey	brain_latent_gMD	0.0137978	-0.00181066	0.0294064	0.330818	0.00016829	0.0831669	0.0884755
brain_latent_grey	brain_latent_gFA	0.119255	0.104363	0.134148	0.343952	0.0133024	0	0
brain_latent_grey	brain_latent_pc1	0.0347113	0.0189588	0.0504639	0.331692	0.00104309	1.56841e-05	1.96051e-05
brain_latent_grey	brain_latent_pc2	0.247395	0.23345	0.26134	0.388007	0.0573579	0	0
brain_latent_grey	brain_latent_pc3	0.513522	0.50172	0.525325	0.539318	0.208669	0	0
brain_latent_grey	heart_latent_cc1	0.270921	0.245556	0.296285	0.353661	0.0230121	0	0
brain_latent_grey	heart_latent_cc2	0.107453	0.0914133	0.123493	0.340064	0.00941425	0	0
brain_latent_grey	heart_latent_cc3	0.0099708	-0.00529849	0.0252401	0.330741	9.18483e-05	0.200598	0.207873
brain_latent_grey	brain_latent_cc1	0.673352	0.656314	0.690391	0.517172	0.186523	0	0
brain_latent_grey	brain_latent_cc2	0.39684	0.381453	0.412228	0.435318	0.104669	0	0
brain_latent_grey	brain_latent_cc3	-0.0125586	-0.0283482	0.00323103	0.330786	0.00013625	0.119021	0.125285
brain_latent_atrophy	cardio_latent_agg	-0.0332963	-0.0485735	-0.018019	0.364345	0.000970678	1.94005e-05	2.39513e-05
brain_latent_atrophy	cardio_latent_gvrf	-0.0269926	-0.0441783	-0.00980691	0.363879	0.000504796	0.00208112	0.00236491
brain_latent_atrophy	cog_latent_g	0.132945	0.118706	0.147184	0.380374	0.0169995	0	0
brain_latent_atrophy	heart_latent_pc1	0.101816	0.0835403	0.120093	0.36962	0.00624589	0	0
brain_latent_atrophy	heart_latent_pc2	0.115257	0.0995325	0.130981	0.374048	0.0106736	0	0
brain_latent_atrophy	heart_latent_pc3	0.0477911	0.0333612	0.0622211	0.365607	0.00223335	8.50977e-11	1.25144e-10
brain_latent_atrophy	brain_latent_grey	0.907768	0.903599	0.911937	0.914948	0.551573	0	0
brain_latent_atrophy	brain_latent_wmh	0.0879197	0.0727466	0.103093	0.370121	0.00674714	0	0
brain_latent_atrophy	brain_latent_gMD	0.0402887	0.0250945	0.055483	0.364809	0.00143484	2.02535e-07	2.81298e-07
brain_latent_atrophy	brain_latent_gFA	0.0869952	0.0723447	0.101646	0.370453	0.00707889	0	0
brain_latent_atrophy	brain_latent_pc1	0.00811828	-0.00726578	0.0235023	0.363431	5.70565e-05	0.301002	0.307145
brain_latent_atrophy	brain_latent_pc2	0.253895	0.240385	0.267405	0.423785	0.0604114	0	0
brain_latent_atrophy	brain_latent_pc3	0.523952	0.512737	0.535167	0.580605	0.217231	0	0
brain_latent_atrophy	heart_latent_cc1	0.319588	0.295198	0.343977	0.395396	0.0320223	0	0
brain_latent_atrophy	heart_latent_cc2	0.0765655	0.0608215	0.0923095	0.368154	0.00477986	0	0
brain_latent_atrophy	heart_latent_cc3	-0.00941887	-0.0243104	0.00547266	0.363456	8.19582e-05	0.215096	0.221748
brain_latent_atrophy	brain_latent_cc1	0.79017	0.775806	0.804534	0.620229	0.256855	0	0
brain_latent_atrophy	brain_latent_cc2	0.310795	0.294847	0.326743	0.427574	0.0641999	0	0
brain_latent_atrophy	brain_latent_cc3	-0.0171995	-0.0325955	-0.00180339	0.36363	0.000255551	0.0285576	0.0315553
brain_latent_wmh	cardio_latent_agg	0.1033	0.0856017	0.120998	0.136478	0.00934297	0	0
brain_latent_wmh	cardio_latent_gvrf	0.150013	0.130279	0.169747	0.142726	0.0155914	0	0
brain_latent_wmh	cog_latent_g	-0.0421041	-0.059158	-0.0250502	0.12884	0.00170508	1.30544e-06	1.72906e-06
brain_latent_wmh	heart_latent_pc1	0.106863	0.0854595	0.128266	0.134015	0.00688039	0	0
brain_latent_wmh	heart_latent_pc2	-0.0424584	-0.0611234	-0.0237934	0.128583	0.00144843	8.25557e-06	1.05396e-05
brain_latent_wmh	heart_latent_pc3	0.0143873	-0.00255938	0.031334	0.127337	0.000202423	0.0961204	0.101715
brain_latent_wmh	brain_latent_grey	0.070134	0.0497329	0.090535	0.130427	0.00329239	1.60709e-11	2.46298e-11
brain_latent_wmh	brain_latent_atrophy	0.120545	0.0997874	0.141303	0.136386	0.00925087	0	0
brain_latent_wmh	brain_latent_gMD	0.33402	0.318419	0.34962	0.225758	0.098623	0	0
brain_latent_wmh	brain_latent_gFA	-0.271053	-0.286867	-0.255239	0.195855	0.06872	0	0
brain_latent_wmh	brain_latent_pc1	-0.35266	-0.368221	-0.337098	0.234804	0.107669	0	0
brain_latent_wmh	brain_latent_pc2	0.0640303	0.0468011	0.0812595	0.130977	0.00384221	3.24185e-13	5.1458e-13
brain_latent_wmh	brain_latent_pc3	0.0577433	0.0389641	0.0765226	0.129773	0.0026384	1.67457e-09	2.41814e-09
brain_latent_wmh	heart_latent_cc1	0.161641	0.132021	0.19126	0.135326	0.00819169	0	0
brain_latent_wmh	heart_latent_cc2	-0.144251	-0.162409	-0.126093	0.144101	0.0169662	0	0
brain_latent_wmh	heart_latent_cc3	-0.0182646	-0.0356967	-0.000832559	0.127443	0.000308204	0.0400171	0.0437346
brain_latent_wmh	brain_latent_cc1	0.19114	0.165512	0.216768	0.142164	0.0150297	0	0
brain_latent_wmh	brain_latent_cc2	-0.41011	-0.427766	-0.392455	0.238921	0.111786	0	0
brain_latent_wmh	brain_latent_cc3	0.0656157	0.0476678	0.0835635	0.130854	0.00371937	7.7538e-13	1.21361e-12
brain_latent_gMD	cardio_latent_agg	0.0395069	0.0215113	0.0575024	0.117403	0.00136657	1.68617e-05	2.09512e-05
brain_latent_gMD	cardio_latent_gvrf	0.0402647	0.0200285	0.060501	0.11716	0.00112325	9.6273e-05	0.000114953
brain_latent_gMD	cog_latent_g	-0.0334526	-0.0506287	-0.0162766	0.117113	0.00107636	0.000134921	0.00015873
brain_latent_gMD	heart_latent_pc1	0.053079	0.0313948	0.0747631	0.117734	0.00169748	1.60547e-06	2.11943e-06
brain_latent_gMD	heart_latent_pc2	0.0454093	0.026631	0.0641877	0.117693	0.00165679	2.14213e-06	2.80936e-06
brain_latent_gMD	heart_latent_pc3	-0.042214	-0.0592343	-0.0251937	0.117779	0.00174251	1.16717e-06	1.56667e-06
brain_latent_gMD	brain_latent_grey	0.0182219	-0.00239018	0.0388339	0.116259	0.000222242	0.0831516	0.0884755
brain_latent_gMD	brain_latent_atrophy	0.0559414	0.0348543	0.0770284	0.118029	0.00199228	1.99775e-07	2.78432e-07
brain_latent_gMD	brain_latent_wmh	0.338266	0.322488	0.354045	0.215913	0.0998769	0	0
brain_latent_gMD	brain_latent_gFA	-0.51867	-0.530734	-0.506605	0.367663	0.251626	0	0
brain_latent_gMD	brain_latent_pc1	-0.963256	-0.965476	-0.961036	0.919311	0.803274	0	0
brain_latent_gMD	brain_latent_pc2	0.227999	0.211656	0.244341	0.164753	0.0487164	0	0
brain_latent_gMD	brain_latent_pc3	0.0181919	-0.000764509	0.0371483	0.116298	0.000261876	0.0599829	0.064505
brain_latent_gMD	heart_latent_cc1	0.123134	0.0931926	0.153076	0.12079	0.00475365	6.66134e-16	1.11022e-15
brain_latent_gMD	heart_latent_cc2	-0.0633526	-0.0819549	-0.0447503	0.119309	0.00327249	2.4736e-11	3.70577e-11
brain_latent_gMD	heart_latent_cc3	0.0943326	0.0769684	0.111697	0.124258	0.00822124	0	0
brain_latent_gMD	brain_latent_cc1	0.133576	0.107524	0.159628	0.123377	0.00734013	0	0
brain_latent_gMD	brain_latent_cc2	-0.230242	-0.250001	-0.210483	0.15127	0.0352334	0	0
brain_latent_gMD	brain_latent_cc3	0.338475	0.322594	0.354355	0.215007	0.0989707	0	0
brain_latent_gFA	cardio_latent_agg	-0.0414389	-0.0599473	-0.0229304	0.0661523	0.0015035	1.14297e-05	1.44035e-05
brain_latent_gFA	cardio_latent_gvrf	-0.0437249	-0.0645362	-0.0229136	0.0659734	0.00132459	3.82305e-05	4.64809e-05
brain_latent_gFA	cog_latent_g	0.0475865	0.0299426	0.0652303	0.0668268	0.00217803	1.24927e-07	1.75954e-07
brain_latent_gFA	heart_latent_pc1	-0.0414431	-0.0637681	-0.019118	0.0656836	0.00103481	0.000274361	0.000318099
brain_latent_gFA	heart_latent_pc2	-0.0209383	-0.0402873	-0.00158917	0.0650011	0.000352253	0.0339269	0.0372915
brain_latent_gFA	heart_latent_pc3	0.0236894	0.0061543	0.0412246	0.0651975	0.000548746	0.00810052	0.00910171
brain_latent_gFA	brain_latent_grey	0.166648	0.145937	0.187358	0.0832376	0.0185888	0	0
brain_latent_gFA	brain_latent_atrophy	0.127816	0.106355	0.149277	0.0750493	0.0104005	0	0
brain_latent_gFA	brain_latent_wmh	-0.290457	-0.307318	-0.273596	0.138288	0.0736395	0	0
brain_latent_gFA	brain_latent_gMD	-0.548822	-0.561354	-0.536289	0.330903	0.266254	0	0
brain_latent_gFA	brain_latent_pc1	0.757619	0.749603	0.765635	0.561564	0.496915	0	0
brain_latent_gFA	brain_latent_pc2	0.578763	0.567555	0.589971	0.378564	0.313915	0	0
brain_latent_gFA	brain_latent_pc3	-0.0695898	-0.0890013	-0.0501783	0.0684808	0.00383204	2.11875e-12	3.29766e-12
brain_latent_gFA	heart_latent_cc1	-0.064605	-0.0955424	-0.0336675	0.0659574	0.00130859	4.26044e-05	5.14857e-05
brain_latent_gFA	heart_latent_cc2	0.0405404	0.0213569	0.059724	0.0659889	0.00134007	3.44331e-05	4.21141e-05
brain_latent_gFA	heart_latent_cc3	-0.0579963	-0.0759776	-0.0400149	0.0677563	0.00310752	2.58878e-10	3.78494e-10
brain_latent_gFA	brain_latent_cc1	-0.00269681	-0.0297499	0.0243563	0.0646518	2.9914e-06	0.845095	0.849342
brain_latent_gFA	brain_latent_cc2	0.167201	0.146417	0.187985	0.0832296	0.0185808	0	0
brain_latent_gFA	brain_latent_cc3	-0.20893	-0.226712	-0.191148	0.102359	0.0377099	0	0
brain_latent_pc1	cardio_latent_agg	-0.0419829	-0.0597876	-0.0241782	0.135817	0.00154323	3.80912e-06	4.915e-06
brain_latent_pc1	cardio_latent_gvrf	-0.0404143	-0.0604404	-0.0203882	0.135405	0.00113161	7.6416e-05	9.17909e-05
brain_latent_pc1	cog_latent_g	0.0444897	0.0275101	0.0614693	0.136177	0.00190376	2.81424e-07	3.88171e-07
brain_latent_pc1	heart_latent_pc1	-0.0454345	-0.0669062	-0.0239628	0.135517	0.00124375	3.36383e-05	4.1401e-05
brain_latent_pc1	heart_latent_pc2	-0.0433792	-0.0619661	-0.0247923	0.135786	0.00151196	4.77863e-06	6.13982e-06
brain_latent_pc1	heart_latent_pc3	0.0440529	0.0272127	0.0608931	0.136171	0.00189762	2.94173e-07	4.02977e-07
brain_latent_pc1	brain_latent_grey	0.044895	0.0245265	0.0652635	0.135623	0.00134912	1.56012e-05	1.95626e-05
brain_latent_pc1	brain_latent_atrophy	0.0110398	-0.00988011	0.0319597	0.134351	7.7588e-05	0.300993	0.307145
brain_latent_pc1	brain_latent_wmh	-0.349775	-0.365224	-0.334327	0.241062	0.106789	0	0
brain_latent_pc1	brain_latent_gMD	-0.943383	-0.945673	-0.941093	0.920976	0.786702	0	0
brain_latent_pc1	brain_latent_gFA	0.701224	0.693325	0.709123	0.5942	0.459926	0	0
brain_latent_pc1	brain_latent_pc2	0.0116015	-0.00563981	0.0288427	0.1344	0.000126134	0.187223	0.195024
brain_latent_pc1	brain_latent_pc3	-0.0744546	-0.0931143	-0.0557948	0.13866	0.00438653	5.32907e-15	8.73618e-15
brain_latent_pc1	heart_latent_cc1	-0.10184	-0.131528	-0.072152	0.137525	0.00325168	1.77569e-11	2.70067e-11
brain_latent_pc1	heart_latent_cc2	0.0611273	0.0427129	0.0795416	0.13732	0.00304662	7.70783e-11	1.14615e-10
brain_latent_pc1	heart_latent_cc3	-0.0971238	-0.114296	-0.0799518	0.142989	0.00871495	0	0
brain_latent_pc1	brain_latent_cc1	-0.0792807	-0.105221	-0.0533409	0.136859	0.00258573	2.09452e-09	3.00289e-09
brain_latent_pc1	brain_latent_cc2	0.238327	0.218844	0.25781	0.172025	0.0377515	0	0
brain_latent_pc1	brain_latent_cc3	-0.348514	-0.364084	-0.332944	0.239203	0.104929	0	0
brain_latent_pc2	cardio_latent_agg	0.0113219	-0.00723717	0.0298809	0.0629589	0.00011222	0.231826	0.237774
brain_latent_pc2	cardio_latent_gvrf	0.0261062	0.00525232	0.0469601	0.0633189	0.000472176	0.0141432	0.0158146
brain_latent_pc2	cog_latent_g	0.0448053	0.0271389	0.0624717	0.0647776	0.00193087	6.66665e-07	9.00898e-07
brain_latent_pc2	heart_latent_pc1	0.0593573	0.0370416	0.081673	0.0649695	0.0021228	1.85522e-07	2.60381e-07
brain_latent_pc2	heart_latent_pc2	0.0231495	0.00378368	0.0425153	0.0632773	0.000430581	0.0191345	0.021268
brain_latent_pc2	heart_latent_pc3	-0.00803915	-0.025602	0.0095237	0.0629099	6.31883e-05	0.369641	0.37527
brain_latent_pc2	brain_latent_grey	0.346376	0.327277	0.365476	0.143153	0.0803064	0	0
brain_latent_pc2	brain_latent_atrophy	0.373749	0.354396	0.393103	0.151776	0.0889293	0	0
brain_latent_pc2	brain_latent_wmh	0.0687462	0.0502531	0.0872394	0.0669719	0.00412519	3.19522e-13	5.09199e-13
brain_latent_pc2	brain_latent_gMD	0.241718	0.224443	0.258993	0.114494	0.0516477	0	0
brain_latent_pc2	brain_latent_gFA	0.579878	0.568658	0.591099	0.377367	0.31452	0	0
brain_latent_pc2	brain_latent_pc1	0.0125586	-0.00610493	0.0312222	0.0629832	0.000136542	0.187219	0.195024
brain_latent_pc2	brain_latent_pc3	-0.128493	-0.147695	-0.10929	0.0759113	0.0130646	0	0
brain_latent_pc2	heart_latent_cc1	0.141172	0.110398	0.171945	0.0690951	0.00624837	0	0
brain_latent_pc2	heart_latent_cc2	-0.0380526	-0.0572586	-0.0188467	0.0640273	0.00118064	0.000103061	0.000122247
brain_latent_pc2	heart_latent_cc3	0.0182295	0.000166711	0.0362923	0.0631537	0.000307013	0.0479227	0.0518093
brain_latent_pc2	brain_latent_cc1	0.342966	0.317534	0.368399	0.111236	0.0483894	0	0
brain_latent_pc2	brain_latent_cc2	-0.058815	-0.0800572	-0.0375728	0.0651458	0.00229912	5.74033e-08	8.17128e-08
brain_latent_pc2	brain_latent_cc3	0.0870573	0.0685255	0.105589	0.069394	0.00654732	0	0
brain_latent_pc3	cardio_latent_agg	-0.0410969	-0.0581196	-0.0240743	0.210183	0.00147882	2.22484e-06	2.8894e-06
brain_latent_pc3	cardio_latent_gvrf	-0.0474105	-0.0665447	-0.0282762	0.210262	0.00155732	1.19561e-06	1.59948e-06
brain_latent_pc3	cog_latent_g	0.10237	0.086314	0.118425	0.218784	0.0100795	0	0
brain_latent_pc3	heart_latent_pc1	0.0394579	0.0189225	0.0599932	0.209642	0.000938079	0.000165889	0.000193447
brain_latent_pc3	heart_latent_pc2	0.09326	0.0756204	0.1109	0.215693	0.00698825	0	0
brain_latent_pc3	heart_latent_pc3	0.0497623	0.0336746	0.06585	0.211126	0.00242141	1.33985e-09	1.94182e-09
brain_latent_pc3	brain_latent_grey	0.607078	0.593673	0.620483	0.455389	0.246685	0	0
brain_latent_pc3	brain_latent_atrophy	0.651247	0.638062	0.664433	0.478712	0.270008	0	0
brain_latent_pc3	brain_latent_wmh	0.0523472	0.035319	0.0693753	0.211096	0.00239184	1.68876e-09	2.42987e-09
brain_latent_pc3	brain_latent_gMD	0.0162848	-0.000684805	0.0332544	0.208939	0.000234422	0.0599896	0.064505
brain_latent_pc3	brain_latent_gFA	-0.0588721	-0.075303	-0.0424412	0.211946	0.00324187	2.17826e-12	3.37714e-12
brain_latent_pc3	brain_latent_pc1	-0.0680533	-0.0851147	-0.0509919	0.212714	0.0040094	5.32907e-15	8.73618e-15
brain_latent_pc3	brain_latent_pc2	-0.108494	-0.124739	-0.0922493	0.219736	0.0110312	0	0
brain_latent_pc3	heart_latent_cc1	0.199225	0.171192	0.227257	0.221148	0.012444	0	0
brain_latent_pc3	heart_latent_cc2	0.0894735	0.0719521	0.106995	0.215232	0.0065274	0	0
brain_latent_pc3	heart_latent_cc3	-0.0173317	-0.0339298	-0.000733676	0.208982	0.000277523	0.0406974	0.0442364
brain_latent_pc3	brain_latent_cc1	0.559093	0.538362	0.579824	0.337297	0.128592	0	0
brain_latent_pc3	brain_latent_cc2	0.302038	0.284022	0.320053	0.269337	0.060633	0	0
brain_latent_pc3	brain_latent_cc3	-0.0333319	-0.050481	-0.0161827	0.209664	0.000959788	0.000139263	0.000162881
heart_latent_cc1	cardio_latent_agg	0.146678	0.136382	0.156973	0.705312	0.0188371	0	0
heart_latent_cc1	cardio_latent_gvrf	0.231759	0.220671	0.242846	0.723688	0.0372134	0	0
heart_latent_cc1	cog_latent_g	0.0381327	0.0279205	0.048345	0.687873	0.0013986	2.50688e-13	4.01101e-13
heart_latent_cc1	heart_latent_pc1	0.419789	0.4099	0.429678	0.79265	0.106175	0	0
heart_latent_cc1	heart_latent_pc2	0.104627	0.0936341	0.11562	0.69527	0.00879555	0	0
heart_latent_cc1	heart_latent_pc3	0.1122	0.102313	0.122087	0.698784	0.0123096	0	0
heart_latent_cc1	brain_latent_grey	0.1269	0.114909	0.138891	0.697254	0.0107789	0	0
heart_latent_cc1	brain_latent_atrophy	0.15739	0.145232	0.169549	0.702245	0.0157703	0	0
heart_latent_cc1	brain_latent_wmh	0.0580598	0.0473759	0.0687438	0.689417	0.00294238	0	0
heart_latent_cc1	brain_latent_gMD	0.0436734	0.0330276	0.0543192	0.688161	0.00168604	8.88178e-16	1.46806e-15
heart_latent_cc1	brain_latent_gFA	-0.0216553	-0.0320327	-0.0112779	0.686913	0.00043863	4.31388e-05	5.19744e-05
heart_latent_cc1	brain_latent_pc1	-0.0368816	-0.0476509	-0.0261123	0.687652	0.00117761	1.91609e-11	2.90317e-11
heart_latent_cc1	brain_latent_pc2	0.0472291	0.0368989	0.0575593	0.688565	0.0020904	0	0
heart_latent_cc1	brain_latent_pc3	0.0789364	0.0677641	0.0901086	0.691405	0.00493053	0	0
heart_latent_cc1	heart_latent_cc2	-0.0855857	-0.0965666	-0.0746048	0.692447	0.00597245	0	0
heart_latent_cc1	heart_latent_cc3	-0.0707344	-0.081081	-0.0603878	0.691097	0.00462248	0	0
heart_latent_cc1	brain_latent_cc1	0.286519	0.272012	0.301027	0.720247	0.0337719	0	0
heart_latent_cc1	brain_latent_cc2	-0.0797175	-0.0919268	-0.0675082	0.690698	0.00422372	0	0
heart_latent_cc1	brain_latent_cc3	-0.0634215	-0.0741483	-0.0526946	0.689949	0.00347478	0	0
heart_latent_cc2	cardio_latent_agg	-0.396405	-0.410663	-0.382148	0.322223	0.137583	0	0
heart_latent_cc2	cardio_latent_gvrf	-0.579752	-0.593509	-0.565995	0.417509	0.232869	0	0
heart_latent_cc2	cog_latent_g	0.0827036	0.0663276	0.0990795	0.191219	0.00657877	0	0
heart_latent_cc2	heart_latent_pc1	-0.334593	-0.353634	-0.315553	0.252092	0.067452	0	0
heart_latent_cc2	heart_latent_pc2	0.580266	0.568303	0.59223	0.455179	0.270539	0	0
heart_latent_cc2	heart_latent_pc3	-0.0245905	-0.040961	-0.00822008	0.185231	0.000591283	0.00323876	0.00365961
heart_latent_cc2	brain_latent_grey	0.130892	0.111389	0.150396	0.196108	0.0114679	0	0
heart_latent_cc2	brain_latent_atrophy	0.0980614	0.0779207	0.118202	0.190762	0.00612182	0	0
heart_latent_cc2	brain_latent_wmh	-0.134747	-0.151727	-0.117768	0.200488	0.0158485	0	0
heart_latent_cc2	brain_latent_gMD	-0.0584359	-0.0755985	-0.0412733	0.187659	0.00301852	2.50024e-11	3.73171e-11
heart_latent_cc2	brain_latent_gFA	0.0353397	0.0186144	0.052065	0.185808	0.00116816	3.45336e-05	4.21141e-05
heart_latent_cc2	brain_latent_pc1	0.057571	0.0402251	0.0749169	0.187509	0.00286938	7.76259e-11	1.15001e-10
heart_latent_cc2	brain_latent_pc2	-0.0331073	-0.0498196	-0.016395	0.185667	0.0010272	0.000103299	0.000122247
heart_latent_cc2	brain_latent_pc3	0.0921946	0.0741436	0.110246	0.191366	0.00672588	0	0
heart_latent_cc2	heart_latent_cc1	-0.222576	-0.250919	-0.194233	0.200172	0.0155321	0	0
heart_latent_cc2	heart_latent_cc3	0.113394	0.0968022	0.129986	0.196519	0.0118794	0	0
heart_latent_cc2	brain_latent_cc1	-0.126974	-0.152012	-0.101936	0.191272	0.00663249	0	0
heart_latent_cc2	brain_latent_cc2	0.458379	0.442066	0.474692	0.324288	0.139648	0	0
heart_latent_cc2	brain_latent_cc3	0.170592	0.153736	0.187448	0.20978	0.0251404	0	0
heart_latent_cc3	cardio_latent_agg	-0.337018	-0.353159	-0.320877	0.175572	0.0994474	0	0
heart_latent_cc3	cardio_latent_gvrf	-0.493637	-0.510045	-0.477229	0.244952	0.168827	0	0
heart_latent_cc3	cog_latent_g	0.00739352	-0.0101891	0.0249762	0.0761769	5.25773e-05	0.409845	0.413985
heart_latent_cc3	heart_latent_pc1	-0.322189	-0.342659	-0.30172	0.138668	0.0625435	0	0
heart_latent_cc3	heart_latent_pc2	0.444772	0.429309	0.460235	0.235071	0.158946	0	0
heart_latent_cc3	heart_latent_pc3	-0.50577	-0.51792	-0.49362	0.326256	0.250131	0	0
heart_latent_cc3	brain_latent_grey	0.0137623	-0.0073126	0.0348371	0.0762511	0.000126768	0.200583	0.207873
heart_latent_cc3	brain_latent_atrophy	-0.0136687	-0.0352787	0.00794125	0.0762433	0.000118936	0.215081	0.221748
heart_latent_cc3	brain_latent_wmh	-0.019332	-0.0377825	-0.000881532	0.0764506	0.000326214	0.0400137	0.0437346
heart_latent_cc3	brain_latent_gMD	0.0985918	0.0804501	0.116734	0.0847168	0.00859243	0	0
heart_latent_cc3	brain_latent_gFA	-0.0572847	-0.0750461	-0.0395234	0.0791937	0.00306939	2.59268e-10	3.78494e-10
heart_latent_cc3	brain_latent_pc1	-0.103647	-0.121963	-0.0853323	0.0854247	0.00930032	0	0
heart_latent_cc3	brain_latent_pc2	0.0179712	0.000164271	0.0357781	0.076427	0.000302663	0.0479236	0.0518093
heart_latent_cc3	brain_latent_pc3	-0.0202357	-0.0396139	-0.000857458	0.0764484	0.000324033	0.0406886	0.0442364
heart_latent_cc3	heart_latent_cc1	-0.208435	-0.238701	-0.17817	0.0897456	0.0136212	0	0
heart_latent_cc3	heart_latent_cc2	0.128485	0.109714	0.147257	0.0895847	0.0134604	0	0
heart_latent_cc3	brain_latent_cc1	-0.166127	-0.192626	-0.139628	0.0874778	0.0113534	0	0
heart_latent_cc3	brain_latent_cc2	0.221576	0.201296	0.241856	0.108756	0.0326312	0	0
heart_latent_cc3	brain_latent_cc3	0.381106	0.365445	0.396767	0.201596	0.125472	0	0
brain_latent_cc1	cardio_latent_agg	0.0839361	0.071776	0.0960962	0.594785	0.00616857	0	0
brain_latent_cc1	cardio_latent_gvrf	0.12485	0.111297	0.138404	0.599416	0.0107996	0	0
brain_latent_cc1	cog_latent_g	0.0514012	0.0397219	0.0630806	0.591158	0.00254124	0	0
brain_latent_cc1	heart_latent_pc1	0.166654	0.15228	0.181029	0.60535	0.0167338	0	0
brain_latent_cc1	heart_latent_pc2	0.0116318	-0.00120343	0.0244671	0.588725	0.000108715	0.0757002	0.0809628
brain_latent_cc1	heart_latent_pc3	0.0760633	0.0645458	0.0875808	0.594274	0.00565734	0	0
brain_latent_cc1	brain_latent_grey	0.413843	0.402711	0.424975	0.703253	0.114637	0	0
brain_latent_cc1	brain_latent_atrophy	0.510603	0.500555	0.520651	0.754594	0.165978	0	0
brain_latent_cc1	brain_latent_wmh	0.0900847	0.0779263	0.102243	0.5957	0.00708353	0	0
brain_latent_cc1	brain_latent_gMD	0.0621643	0.0500009	0.0743277	0.592032	0.00341599	0	0
brain_latent_cc1	brain_latent_gFA	-0.0011861	-0.0130845	0.0107123	0.588618	1.31775e-06	0.845095	0.849342
brain_latent_cc1	brain_latent_pc1	-0.0376734	-0.0500134	-0.0253333	0.589845	0.0012287	2.18206e-09	3.11723e-09
brain_latent_cc1	brain_latent_pc2	0.150552	0.139124	0.161981	0.609858	0.0212416	0	0
brain_latent_cc1	brain_latent_pc3	0.290665	0.279299	0.30203	0.65547	0.0668533	0	0
brain_latent_cc1	heart_latent_cc1	0.375949	0.357051	0.394846	0.632929	0.0443128	0	0
brain_latent_cc1	heart_latent_cc2	-0.0640637	-0.0767301	-0.0513973	0.591963	0.00334637	0	0
brain_latent_cc1	heart_latent_cc3	-0.0739732	-0.0858353	-0.0621111	0.593672	0.00505547	0	0
brain_latent_cc1	brain_latent_cc2	-0.0479687	-0.0620446	-0.0338928	0.590146	0.00152934	2.40095e-11	3.61045e-11
brain_latent_cc1	brain_latent_cc3	-0.0711974	-0.0834797	-0.0589151	0.592996	0.00437908	0	0
brain_latent_cc2	cardio_latent_agg	-0.269721	-0.283956	-0.255486	0.399056	0.0636967	0	0
brain_latent_cc2	cardio_latent_gvrf	-0.372143	-0.387364	-0.356923	0.43131	0.0959505	0	0
brain_latent_cc2	cog_latent_g	0.105211	0.0905215	0.1199	0.346006	0.0106467	0	0
brain_latent_cc2	heart_latent_pc1	-0.200803	-0.219001	-0.182606	0.359653	0.0242942	0	0
brain_latent_cc2	heart_latent_pc2	0.241576	0.226335	0.256817	0.38225	0.0468904	0	0
brain_latent_cc2	heart_latent_pc3	-0.058376	-0.0730978	-0.0436542	0.338691	0.00333218	7.77156e-15	1.26367e-14
brain_latent_cc2	brain_latent_grey	0.394048	0.378759	0.409337	0.439292	0.103933	0	0
brain_latent_cc2	brain_latent_atrophy	0.324471	0.307862	0.34108	0.402384	0.067025	0	0
brain_latent_cc2	brain_latent_wmh	-0.312277	-0.32607	-0.298484	0.420479	0.0851193	0	0
brain_latent_cc2	brain_latent_gMD	-0.173116	-0.188091	-0.15814	0.361851	0.0264915	0	0
brain_latent_cc2	brain_latent_gFA	0.118809	0.103968	0.133651	0.348562	0.0132031	0	0
brain_latent_cc2	brain_latent_pc1	0.18297	0.167893	0.198047	0.364342	0.0289828	0	0
brain_latent_cc2	brain_latent_pc2	-0.0417123	-0.0567866	-0.026638	0.33699	0.00163055	5.84647e-08	8.29287e-08
brain_latent_cc2	brain_latent_pc3	0.253693	0.238428	0.268959	0.386287	0.050928	0	0
brain_latent_cc2	heart_latent_cc1	-0.168993	-0.194784	-0.143202	0.344313	0.00895381	0	0
brain_latent_cc2	heart_latent_cc2	0.373647	0.360014	0.387281	0.449194	0.113834	0	0
brain_latent_cc2	heart_latent_cc3	0.159403	0.14469	0.174116	0.358834	0.023475	0	0
brain_latent_cc2	brain_latent_cc1	-0.0774994	-0.100224	-0.0547745	0.33783	0.00247082	2.32288e-11	3.50623e-11
brain_latent_cc2	brain_latent_cc3	0.236932	0.222268	0.251595	0.383855	0.0484955	0	0
brain_latent_cc3	cardio_latent_agg	-0.202938	-0.219933	-0.185943	0.172177	0.036059	0	0
brain_latent_cc3	cardio_latent_gvrf	-0.294307	-0.312802	-0.275812	0.196129	0.0600106	0	0
brain_latent_cc3	cog_latent_g	0.0118453	-0.00515508	0.0288457	0.136253	0.00013496	0.172053	0.18016
brain_latent_cc3	heart_latent_pc1	-0.174014	-0.194992	-0.153037	0.154363	0.0182444	0	0
brain_latent_cc3	heart_latent_pc2	0.226	0.208377	0.243622	0.177157	0.0410385	0	0
brain_latent_cc3	heart_latent_pc3	-0.18901	-0.205116	-0.172904	0.171051	0.0349325	0	0
brain_latent_cc3	brain_latent_grey	-0.0162084	-0.0365862	0.00416934	0.136294	0.000175851	0.119008	0.125285
brain_latent_cc3	brain_latent_atrophy	-0.0233391	-0.0442294	-0.00244881	0.136465	0.000346781	0.0285449	0.0315553
brain_latent_cc3	brain_latent_wmh	0.0649404	0.0471766	0.0827041	0.139799	0.0036811	7.76712e-13	1.21361e-12
brain_latent_cc3	brain_latent_gMD	0.330785	0.31523	0.346341	0.232841	0.0967223	0	0
brain_latent_cc3	brain_latent_gFA	-0.192966	-0.209435	-0.176496	0.170947	0.0348285	0	0
brain_latent_cc3	brain_latent_pc1	-0.347772	-0.363312	-0.332231	0.240824	0.104705	0	0
brain_latent_cc3	brain_latent_pc2	0.0802507	0.0631594	0.0973419	0.142154	0.00603543	0	0
brain_latent_cc3	brain_latent_pc3	-0.0363894	-0.0551102	-0.0176687	0.137166	0.00104783	0.00013909	0.000162881
brain_latent_cc3	heart_latent_cc1	-0.17475	-0.204163	-0.145337	0.145693	0.00957434	0	0
brain_latent_cc3	heart_latent_cc2	0.180744	0.16291	0.198578	0.162755	0.0266365	0	0
brain_latent_cc3	heart_latent_cc3	0.356358	0.341586	0.371129	0.253442	0.117324	0	0
brain_latent_cc3	brain_latent_cc1	-0.14951	-0.175201	-0.12382	0.145314	0.00919582	0	0
brain_latent_cc3	brain_latent_cc2	0.307958	0.289153	0.326762	0.199151	0.0630331	0	0

[truncated: 16 more sheets: supplementary_table11, supplementary_table12, supplementary_table13, supplementary_table14, supplementary_table15, supplementary_table16, supplementary_table17, supplementary_table18, supplementary_table19, supplementary_table20, supplementary_table21, supplementary_table22, supplementary_table23, supplementary_table24, supplementary_table25, supplementary_table26]
